# Supplementary material for: The deregulation of arachidonic acid metabolism in ovarian cancer
Source: Front Oncol. 2024 May 2;14:1381894. doi: 10.3389/fonc.2024.1381894 (PMC11100328; doi:10.3389/fonc.2024.1381894)
Supplement: Supplementary file 1 [file DataSheet_1.zip]

Archive with 22 entries (13 files):
- Supplementary Material/AA related gene/
- Supplementary Material/AA related gene/GOBP_ARACHIDONIC_ACID_METABOLIC_PROCESS.v2023.2.Hs.tsv
- Supplementary Material/differentially expressed gene/
- Supplementary Material/differentially expressed gene/DEG.rda
- Supplementary Material/GO analysis/
- Supplementary Material/GO analysis/GO.csv
- Supplementary Material/OS and PFS/
- Supplementary Material/OS and PFS/os/
- Supplementary Material/OS and PFS/os/38.forest/
- Supplementary Material/OS and PFS/os/38.forest/forest.pdf
- Supplementary Material/OS and PFS/os/38.forest/input.txt
- Supplementary Material/OS and PFS/os/cox.result.txt
- Supplementary Material/OS and PFS/os/expTime.txt
- Supplementary Material/OS and PFS/PFS/
- Supplementary Material/OS and PFS/PFS/38.forest/
- Supplementary Material/OS and PFS/PFS/38.forest/forest.pdf
- Supplementary Material/OS and PFS/PFS/38.forest/input.txt
- Supplementary Material/OS and PFS/PFS/cox.result.txt
- Supplementary Material/OS and PFS/PFS/expTime.txt
- Supplementary Material/TCGA-OV/
- Supplementary Material/TCGA-OV/.Rhistory
- Supplementary Material/TCGA-OV/gene_length_Table.txt
