# Supplementary material for: The deregulation of arachidonic acid metabolism in ovarian cancer
Source: Front Oncol. 2024 May 2;14:1381894. doi: 10.3389/fonc.2024.1381894 (PMC11100328; doi:10.3389/fonc.2024.1381894)
Supplement: Supplementary file 1 [file DataSheet_1.zip › Supplementary Material/AA related gene/GOBP_ARACHIDONIC_ACID_METABOLIC_PROCESS.v2023.2.Hs.tsv]

STANDARD_NAME	GOBP_ARACHIDONIC_ACID_METABOLIC_PROCESS
SYSTEMATIC_NAME	M15944
COLLECTION	C5:GO:BP
MSIGDB_URL	https://www.gsea-msigdb.org/gsea/msigdb/human/geneset/GOBP_ARACHIDONIC_ACID_METABOLIC_PROCESS
NAMESPACE	Human_NCBI_Gene_ID
DESCRIPTION_BRIEF	The chemical reactions and pathways involving arachidonic acid, a straight chain fatty acid with 20 carbon atoms and four double bonds per molecule. Arachidonic acid is the all-Z-(5,8,11,14)-isomer. [ISBN:0198506732]
DESCRIPTION_FULL
PMID
GEOID
AUTHORS
CONTRIBUTOR	Gene Ontology
CONTRIBUTOR_ORG	Gene Ontology Consortium
EXACT_SOURCE	GO:0019369
FILTERED_BY_SIMILARITY
EXTERNAL_NAMES_FOR_SIMILAR_TERMS
EXTERNAL_DETAILS_URL	http://amigo.geneontology.org/amigo/term/GO:0019369
SOURCE_MEMBERS	100137049,10728,11343,113612,1543,1544,1545,1548,1549,1553,1555,1557,1558,1559,1562,1564,1565,1571,1572,1573,1579,158584,158833,199974,2052,2166,221955,239,240,242,246,247,26090,284541,2876,2879,29785,4051,4259,50640,5321,5730,5740,57406,5742,5743,57834,59344,64600,66002,6916,747,80142,8399,8529,8605,8644,873
GENE_SYMBOLS	PLA2G4B,PTGES3,MGLL,CYP2U1,CYP1A1,CYP1A2,CYP1B1,CYP2A6,CYP2A7,CYP2A13,CYP2B6,CYP2C19,CYP2C8,CYP2C9,CYP2C18,CYP2D7,CYP2D6,CYP2E1,CYP2F1,CYP2J2,CYP4A11,FAAH2,AWAT1,CYP4Z1,EPHX1,FAAH,DAGLB,ALOX12,ALOX5,ALOX12B,ALOX15,ALOX15B,ABHD12,CYP4A22,GPX1,GPX4,CYP2S1,CYP4F3,MGST3,PNPLA8,PLA2G4A,PTGDS,PTGIS,ABHD6,PTGS1,PTGS2,CYP4F11,ALOXE3,PLA2G2F,CYP4F12,TBXAS1,DAGLA,PTGES2,PLA2G10,CYP4F2,PLA2G4C,AKR1C3,CBR1
FOUNDER_NAMES
