# Supplementary material for: The deregulation of arachidonic acid metabolism in ovarian cancer
Source: Front Oncol. 2024 May 2;14:1381894. doi: 10.3389/fonc.2024.1381894 (PMC11100328; doi:10.3389/fonc.2024.1381894)
Supplement: Supplementary file 1 [file DataSheet_1.zip › Supplementary Material/GO analysis/GO.csv]

	ONTOLOGY	ID	Description	GeneRatio	BgRatio	pvalue	p.adjust	qvalue	geneID	Count
GO:0019369	BP	GO:0019369	arachidonic acid metabolic process	34/34	58/18903	1.5463844996336e-91	1.72731148609073e-88	1.1687411270915e-88	CYP2S1/PTGS1/FAAH2/CYP2J2/GPX1/PLA2G4B/CYP4F11/CYP4F3/CYP4F12/CYP4Z1/CYP2A7/ALOXE3/CYP1A2/PLA2G10/ALOX5/CYP4A22/CYP2A6/CYP4A11/ALOX12B/PTGDS/CYP2F1/GPX4/DAGLA/PTGIS/CYP2U1/CYP2E1/TBXAS1/MGLL/PLA2G2F/CYP2A13/AWAT1/CYP4F2/CYP1A1/ALOX15	34
GO:0001676	BP	GO:0001676	long-chain fatty acid metabolic process	34/34	111/18903	4.95651189502216e-79	2.76821189336988e-76	1.87303975822416e-76	CYP2S1/PTGS1/FAAH2/CYP2J2/GPX1/PLA2G4B/CYP4F11/CYP4F3/CYP4F12/CYP4Z1/CYP2A7/ALOXE3/CYP1A2/PLA2G10/ALOX5/CYP4A22/CYP2A6/CYP4A11/ALOX12B/PTGDS/CYP2F1/GPX4/DAGLA/PTGIS/CYP2U1/CYP2E1/TBXAS1/MGLL/PLA2G2F/CYP2A13/AWAT1/CYP4F2/CYP1A1/ALOX15	34
GO:0033559	BP	GO:0033559	unsaturated fatty acid metabolic process	34/34	115/18903	2.05957973868113e-78	7.6685018936894e-76	5.18869562236158e-76	CYP2S1/PTGS1/FAAH2/CYP2J2/GPX1/PLA2G4B/CYP4F11/CYP4F3/CYP4F12/CYP4Z1/CYP2A7/ALOXE3/CYP1A2/PLA2G10/ALOX5/CYP4A22/CYP2A6/CYP4A11/ALOX12B/PTGDS/CYP2F1/GPX4/DAGLA/PTGIS/CYP2U1/CYP2E1/TBXAS1/MGLL/PLA2G2F/CYP2A13/AWAT1/CYP4F2/CYP1A1/ALOX15	34
GO:0006690	BP	GO:0006690	icosanoid metabolic process	34/34	126/18903	7.78454016744975e-77	2.17383284176034e-74	1.47086837900761e-74	CYP2S1/PTGS1/FAAH2/CYP2J2/GPX1/PLA2G4B/CYP4F11/CYP4F3/CYP4F12/CYP4Z1/CYP2A7/ALOXE3/CYP1A2/PLA2G10/ALOX5/CYP4A22/CYP2A6/CYP4A11/ALOX12B/PTGDS/CYP2F1/GPX4/DAGLA/PTGIS/CYP2U1/CYP2E1/TBXAS1/MGLL/PLA2G2F/CYP2A13/AWAT1/CYP4F2/CYP1A1/ALOX15	34
GO:0120254	BP	GO:0120254	olefinic compound metabolic process	34/34	160/18903	8.11262512849055e-73	1.81236045370479e-70	1.22628733521184e-70	CYP2S1/PTGS1/FAAH2/CYP2J2/GPX1/PLA2G4B/CYP4F11/CYP4F3/CYP4F12/CYP4Z1/CYP2A7/ALOXE3/CYP1A2/PLA2G10/ALOX5/CYP4A22/CYP2A6/CYP4A11/ALOX12B/PTGDS/CYP2F1/GPX4/DAGLA/PTGIS/CYP2U1/CYP2E1/TBXAS1/MGLL/PLA2G2F/CYP2A13/AWAT1/CYP4F2/CYP1A1/ALOX15	34
GO:0006631	BP	GO:0006631	fatty acid metabolic process	34/34	400/18903	2.84471989884832e-58	5.29592021168929e-56	3.58334892521596e-56	CYP2S1/PTGS1/FAAH2/CYP2J2/GPX1/PLA2G4B/CYP4F11/CYP4F3/CYP4F12/CYP4Z1/CYP2A7/ALOXE3/CYP1A2/PLA2G10/ALOX5/CYP4A22/CYP2A6/CYP4A11/ALOX12B/PTGDS/CYP2F1/GPX4/DAGLA/PTGIS/CYP2U1/CYP2E1/TBXAS1/MGLL/PLA2G2F/CYP2A13/AWAT1/CYP4F2/CYP1A1/ALOX15	34
GO:0032787	BP	GO:0032787	monocarboxylic acid metabolic process	34/34	616/18903	1.13163466995412e-51	1.80576560905536e-49	1.22182510229633e-49	CYP2S1/PTGS1/FAAH2/CYP2J2/GPX1/PLA2G4B/CYP4F11/CYP4F3/CYP4F12/CYP4Z1/CYP2A7/ALOXE3/CYP1A2/PLA2G10/ALOX5/CYP4A22/CYP2A6/CYP4A11/ALOX12B/PTGDS/CYP2F1/GPX4/DAGLA/PTGIS/CYP2U1/CYP2E1/TBXAS1/MGLL/PLA2G2F/CYP2A13/AWAT1/CYP4F2/CYP1A1/ALOX15	34
GO:0019752	BP	GO:0019752	carboxylic acid metabolic process	34/34	930/18903	1.87970924132108e-45	2.62454402819456e-43	1.77583057272176e-43	CYP2S1/PTGS1/FAAH2/CYP2J2/GPX1/PLA2G4B/CYP4F11/CYP4F3/CYP4F12/CYP4Z1/CYP2A7/ALOXE3/CYP1A2/PLA2G10/ALOX5/CYP4A22/CYP2A6/CYP4A11/ALOX12B/PTGDS/CYP2F1/GPX4/DAGLA/PTGIS/CYP2U1/CYP2E1/TBXAS1/MGLL/PLA2G2F/CYP2A13/AWAT1/CYP4F2/CYP1A1/ALOX15	34
GO:0043436	BP	GO:0043436	oxoacid metabolic process	34/34	957/18903	5.06112794950374e-45	6.28142213288409e-43	4.25016358800431e-43	CYP2S1/PTGS1/FAAH2/CYP2J2/GPX1/PLA2G4B/CYP4F11/CYP4F3/CYP4F12/CYP4Z1/CYP2A7/ALOXE3/CYP1A2/PLA2G10/ALOX5/CYP4A22/CYP2A6/CYP4A11/ALOX12B/PTGDS/CYP2F1/GPX4/DAGLA/PTGIS/CYP2U1/CYP2E1/TBXAS1/MGLL/PLA2G2F/CYP2A13/AWAT1/CYP4F2/CYP1A1/ALOX15	34
GO:0006082	BP	GO:0006082	organic acid metabolic process	34/34	964/18903	6.51258467963853e-45	7.27455708715623e-43	4.92214294734785e-43	CYP2S1/PTGS1/FAAH2/CYP2J2/GPX1/PLA2G4B/CYP4F11/CYP4F3/CYP4F12/CYP4Z1/CYP2A7/ALOXE3/CYP1A2/PLA2G10/ALOX5/CYP4A22/CYP2A6/CYP4A11/ALOX12B/PTGDS/CYP2F1/GPX4/DAGLA/PTGIS/CYP2U1/CYP2E1/TBXAS1/MGLL/PLA2G2F/CYP2A13/AWAT1/CYP4F2/CYP1A1/ALOX15	34
GO:0044255	BP	GO:0044255	cellular lipid metabolic process	34/34	1013/18903	3.61713065802215e-44	3.67303176819159e-42	2.48526297843053e-42	CYP2S1/PTGS1/FAAH2/CYP2J2/GPX1/PLA2G4B/CYP4F11/CYP4F3/CYP4F12/CYP4Z1/CYP2A7/ALOXE3/CYP1A2/PLA2G10/ALOX5/CYP4A22/CYP2A6/CYP4A11/ALOX12B/PTGDS/CYP2F1/GPX4/DAGLA/PTGIS/CYP2U1/CYP2E1/TBXAS1/MGLL/PLA2G2F/CYP2A13/AWAT1/CYP4F2/CYP1A1/ALOX15	34
GO:0006629	BP	GO:0006629	lipid metabolic process	34/34	1415/18903	3.65605080498602e-39	3.40317395764116e-37	2.30267059471927e-37	CYP2S1/PTGS1/FAAH2/CYP2J2/GPX1/PLA2G4B/CYP4F11/CYP4F3/CYP4F12/CYP4Z1/CYP2A7/ALOXE3/CYP1A2/PLA2G10/ALOX5/CYP4A22/CYP2A6/CYP4A11/ALOX12B/PTGDS/CYP2F1/GPX4/DAGLA/PTGIS/CYP2U1/CYP2E1/TBXAS1/MGLL/PLA2G2F/CYP2A13/AWAT1/CYP4F2/CYP1A1/ALOX15	34
GO:0044281	BP	GO:0044281	small molecule metabolic process	34/34	1841/18903	3.08694997954818e-35	2.65240240550409e-33	1.79468023102477e-33	CYP2S1/PTGS1/FAAH2/CYP2J2/GPX1/PLA2G4B/CYP4F11/CYP4F3/CYP4F12/CYP4Z1/CYP2A7/ALOXE3/CYP1A2/PLA2G10/ALOX5/CYP4A22/CYP2A6/CYP4A11/ALOX12B/PTGDS/CYP2F1/GPX4/DAGLA/PTGIS/CYP2U1/CYP2E1/TBXAS1/MGLL/PLA2G2F/CYP2A13/AWAT1/CYP4F2/CYP1A1/ALOX15	34
GO:0019373	BP	GO:0019373	epoxygenase P450 pathway	12/34	19/18903	6.33290173065274e-30	5.05275088081365e-28	3.41881461850276e-28	CYP2S1/CYP2J2/CYP4F12/CYP2A7/CYP1A2/CYP2A6/CYP4A11/CYP2F1/CYP2E1/CYP2A13/CYP4F2/CYP1A1	12
GO:0046394	BP	GO:0046394	carboxylic acid biosynthetic process	17/34	326/18903	1.24605945553653e-21	9.27898941222871e-20	6.27839080052793e-20	PTGS1/CYP4F11/ALOXE3/CYP1A2/PLA2G10/ALOX5/CYP4A22/CYP4A11/ALOX12B/PTGDS/GPX4/PTGIS/CYP2E1/TBXAS1/MGLL/CYP1A1/ALOX15	17
GO:0016053	BP	GO:0016053	organic acid biosynthetic process	17/34	328/18903	1.38384845785554e-21	9.66099204640398e-20	6.5368631101334e-20	PTGS1/CYP4F11/ALOXE3/CYP1A2/PLA2G10/ALOX5/CYP4A22/CYP4A11/ALOX12B/PTGDS/GPX4/PTGIS/CYP2E1/TBXAS1/MGLL/CYP1A1/ALOX15	17
GO:0006633	BP	GO:0006633	fatty acid biosynthetic process	14/34	164/18903	9.32396599533066e-21	6.12639412752021e-19	4.14526785427085e-19	PTGS1/ALOXE3/CYP1A2/PLA2G10/ALOX5/ALOX12B/PTGDS/GPX4/PTGIS/CYP2E1/TBXAS1/MGLL/CYP1A1/ALOX15	14
GO:0072330	BP	GO:0072330	monocarboxylic acid biosynthetic process	14/34	218/18903	5.48949449020766e-19	3.40653630308998e-17	2.30494563974801e-17	PTGS1/ALOXE3/CYP1A2/PLA2G10/ALOX5/ALOX12B/PTGDS/GPX4/PTGIS/CYP2E1/TBXAS1/MGLL/CYP1A1/ALOX15	14
GO:0006805	BP	GO:0006805	xenobiotic metabolic process	12/34	118/18903	9.63735960484567e-19	5.66575298874348e-17	3.83358681234304e-17	CYP2S1/CYP2J2/CYP4F12/CYP2A7/CYP1A2/CYP2A6/CYP2F1/CYP2U1/CYP2E1/CYP2A13/CYP4F2/CYP1A1	12
GO:0044283	BP	GO:0044283	small molecule biosynthetic process	17/34	579/18903	2.10027701073818e-17	1.17300471049727e-15	7.93683628268426e-16	PTGS1/CYP4F11/ALOXE3/CYP1A2/PLA2G10/ALOX5/CYP4A22/CYP4A11/ALOX12B/PTGDS/GPX4/PTGIS/CYP2E1/TBXAS1/MGLL/CYP1A1/ALOX15	17
GO:0042759	BP	GO:0042759	long-chain fatty acid biosynthetic process	8/34	29/18903	1.88127303105249e-16	1.00065808365983e-14	6.77069692378792e-15	ALOXE3/CYP1A2/ALOX5/ALOX12B/GPX4/CYP2E1/CYP1A1/ALOX15	8
GO:0071466	BP	GO:0071466	cellular response to xenobiotic stimulus	12/34	183/18903	2.14504009520179e-16	1.08909535742745e-14	7.36908511174585e-15	CYP2S1/CYP2J2/CYP4F12/CYP2A7/CYP1A2/CYP2A6/CYP2F1/CYP2U1/CYP2E1/CYP2A13/CYP4F2/CYP1A1	12
GO:0043651	BP	GO:0043651	linoleic acid metabolic process	7/34	21/18903	3.5962209160981e-15	1.7465125057746e-13	1.1817330058391e-13	CYP2J2/ALOXE3/ALOX5/CYP4A22/CYP4A11/ALOX12B/ALOX15	7
GO:0097267	BP	GO:0097267	omega-hydroxylase P450 pathway	6/34	10/18903	4.43808452259804e-15	2.06555850489251e-13	1.39760731895851e-13	CYP4F11/CYP1A2/CYP4A11/CYP2U1/CYP4F2/CYP1A1	6
GO:0019372	BP	GO:0019372	lipoxygenase pathway	6/34	11/18903	9.75138454138981e-15	4.35691861309297e-13	2.94799751609174e-13	GPX1/ALOXE3/ALOX5/ALOX12B/GPX4/ALOX15	6
GO:0036101	BP	GO:0036101	leukotriene B4 catabolic process	5/34	5/18903	1.38420967145551e-14	5.94677770390693e-13	4.02373499637674e-13	CYP4F11/CYP4F3/CYP4F12/CYP4A11/CYP4F2	5
GO:0036102	BP	GO:0036102	leukotriene B4 metabolic process	5/34	6/18903	8.29463730683864e-14	3.43152217471806e-12	2.32185169056926e-12	CYP4F11/CYP4F3/CYP4F12/CYP4A11/CYP4F2	5
GO:0046456	BP	GO:0046456	icosanoid biosynthetic process	8/34	61/18903	1.24110488350005e-13	4.95112198167698e-12	3.35005002388359e-12	PTGS1/PLA2G10/ALOX5/CYP4A22/CYP4A11/PTGDS/PTGIS/TBXAS1	8
GO:0009410	BP	GO:0009410	response to xenobiotic stimulus	13/34	432/18903	2.32728175800892e-13	8.96404732308952e-12	6.06529329310491e-12	CYP2S1/CYP2J2/GPX1/CYP4F12/CYP2A7/CYP1A2/CYP2A6/CYP2F1/CYP2U1/CYP2E1/CYP2A13/CYP4F2/CYP1A1	13
GO:0036100	BP	GO:0036100	leukotriene catabolic process	5/34	7/18903	2.89941052580068e-13	1.07954718577312e-11	7.30447985096452e-12	CYP4F11/CYP4F3/CYP4F12/CYP4A11/CYP4F2	5
GO:0016042	BP	GO:0016042	lipid catabolic process	12/34	336/18903	3.15926299449907e-13	1.13835379511466e-11	7.70237972852404e-12	FAAH2/PLA2G4B/CYP4F11/CYP4F3/CYP4F12/CYP1A2/PLA2G10/CYP4A11/DAGLA/MGLL/PLA2G2F/CYP4F2	12
GO:0008610	BP	GO:0008610	lipid biosynthetic process	15/34	735/18903	5.68677075159994e-13	1.98503841548035e-11	1.34312546041077e-11	PTGS1/ALOXE3/CYP1A2/PLA2G10/ALOX5/ALOX12B/PTGDS/GPX4/PTGIS/CYP2E1/TBXAS1/MGLL/AWAT1/CYP1A1/ALOX15	15
GO:1901568	BP	GO:1901568	fatty acid derivative metabolic process	8/34	78/18903	9.67787381299338e-13	3.27581365124655e-11	2.21649550166802e-11	CYP4F11/CYP4F3/CYP4F12/ALOX5/CYP4A11/AWAT1/CYP4F2/ALOX15	8
GO:1901523	BP	GO:1901523	icosanoid catabolic process	5/34	10/18903	3.46596143814443e-12	1.13867027247275e-10	7.7045210916028e-11	CYP4F11/CYP4F3/CYP4F12/CYP4A11/CYP4F2	5
GO:0042361	BP	GO:0042361	menaquinone catabolic process	4/34	4/18903	8.72005952694587e-12	2.56323855042067e-10	1.73434978956984e-10	CYP4F11/CYP4F3/CYP4F12/CYP4F2	4
GO:0042374	BP	GO:0042374	phylloquinone metabolic process	4/34	4/18903	8.72005952694587e-12	2.56323855042067e-10	1.73434978956984e-10	CYP4F11/CYP4F3/CYP4F12/CYP4F2	4
GO:0042376	BP	GO:0042376	phylloquinone catabolic process	4/34	4/18903	8.72005952694587e-12	2.56323855042067e-10	1.73434978956984e-10	CYP4F11/CYP4F3/CYP4F12/CYP4F2	4
GO:0042377	BP	GO:0042377	vitamin K catabolic process	4/34	4/18903	8.72005952694587e-12	2.56323855042067e-10	1.73434978956984e-10	CYP4F11/CYP4F3/CYP4F12/CYP4F2	4
GO:0006691	BP	GO:0006691	leukotriene metabolic process	6/34	35/18903	3.32303694098746e-11	9.51751862328973e-10	6.43978548887719e-10	CYP4F11/CYP4F3/CYP4F12/ALOX5/CYP4A11/CYP4F2	6
GO:0009233	BP	GO:0009233	menaquinone metabolic process	4/34	5/18903	4.35449292478711e-11	1.18633380414322e-09	8.02702418484505e-10	CYP4F11/CYP4F3/CYP4F12/CYP4F2	4
GO:1901662	BP	GO:1901662	quinone catabolic process	4/34	5/18903	4.35449292478711e-11	1.18633380414322e-09	8.02702418484505e-10	CYP4F11/CYP4F3/CYP4F12/CYP4F2	4
GO:1901569	BP	GO:1901569	fatty acid derivative catabolic process	5/34	19/18903	1.58097956292453e-10	4.20465278996832e-09	2.84497074230529e-09	CYP4F11/CYP4F3/CYP4F12/CYP4A11/CYP4F2	5
GO:0006692	BP	GO:0006692	prostanoid metabolic process	6/34	50/18903	3.19177418435881e-10	8.10275400892908e-09	5.4825212066259e-09	CYP2S1/PTGS1/PLA2G10/PTGDS/PTGIS/TBXAS1	6
GO:0006693	BP	GO:0006693	prostaglandin metabolic process	6/34	50/18903	3.19177418435881e-10	8.10275400892908e-09	5.4825212066259e-09	CYP2S1/PTGS1/PLA2G10/PTGDS/PTGIS/TBXAS1	6
GO:0006636	BP	GO:0006636	unsaturated fatty acid biosynthetic process	6/34	52/18903	4.07878225687655e-10	1.01244439576247e-08	6.85044598932716e-09	PTGS1/PLA2G10/PTGDS/PTGIS/TBXAS1/ALOX15	6
GO:0009698	BP	GO:0009698	phenylpropanoid metabolic process	4/34	8/18903	6.07309479792179e-10	1.44332912537843e-08	9.765917278629e-09	CYP2A7/CYP2A6/CYP2A13/CYP1A1	4
GO:0009804	BP	GO:0009804	coumarin metabolic process	4/34	8/18903	6.07309479792179e-10	1.44332912537843e-08	9.765917278629e-09	CYP2A7/CYP2A6/CYP2A13/CYP1A1	4
GO:0019371	BP	GO:0019371	cyclooxygenase pathway	4/34	9/18903	1.09176890381685e-09	2.39118797169299e-08	1.61793616705985e-08	PTGS1/PTGDS/PTGIS/TBXAS1	4
GO:0042373	BP	GO:0042373	vitamin K metabolic process	4/34	9/18903	1.09176890381685e-09	2.39118797169299e-08	1.61793616705985e-08	CYP4F11/CYP4F3/CYP4F12/CYP4F2	4
GO:0051121	BP	GO:0051121	hepoxilin metabolic process	4/34	9/18903	1.09176890381685e-09	2.39118797169299e-08	1.61793616705985e-08	ALOXE3/ALOX5/ALOX12B/ALOX15	4
GO:0051122	BP	GO:0051122	hepoxilin biosynthetic process	4/34	9/18903	1.09176890381685e-09	2.39118797169299e-08	1.61793616705985e-08	ALOXE3/ALOX5/ALOX12B/ALOX15	4
GO:0001516	BP	GO:0001516	prostaglandin biosynthetic process	5/34	32/18903	2.69279454488321e-09	5.67519152195198e-08	3.83997315437169e-08	PTGS1/PLA2G10/PTGDS/PTGIS/TBXAS1	5
GO:0046457	BP	GO:0046457	prostanoid biosynthetic process	5/34	32/18903	2.69279454488321e-09	5.67519152195198e-08	3.83997315437169e-08	PTGS1/PLA2G10/PTGDS/PTGIS/TBXAS1	5
GO:0003095	BP	GO:0003095	pressure natriuresis	3/34	3/18903	5.31642338900893e-09	1.079717259186e-07	7.30563060920271e-08	CYP4F12/CYP4A11/CYP4F2	3
GO:0048252	BP	GO:0048252	lauric acid metabolic process	3/34	3/18903	5.31642338900893e-09	1.079717259186e-07	7.30563060920271e-08	CYP4Z1/CYP4A22/CYP4A11	3
GO:0042363	BP	GO:0042363	fat-soluble vitamin catabolic process	4/34	13/18903	6.16394687289759e-09	1.22948726018332e-07	8.31901100515126e-08	CYP4F11/CYP4F3/CYP4F12/CYP4F2	4
GO:0009111	BP	GO:0009111	vitamin catabolic process	4/34	15/18903	1.17376690822408e-08	2.26051316635568e-07	1.52951840309417e-07	CYP4F11/CYP4F3/CYP4F12/CYP4F2	4
GO:0042182	BP	GO:0042182	ketone catabolic process	4/34	15/18903	1.17376690822408e-08	2.26051316635568e-07	1.52951840309417e-07	CYP4F11/CYP4F3/CYP4F12/CYP4F2	4
GO:0006775	BP	GO:0006775	fat-soluble vitamin metabolic process	5/34	45/18903	1.60677306266444e-08	3.04197544236641e-07	2.05827485993411e-07	CYP4F11/CYP4F3/CYP4F12/CYP4F2/CYP1A1	5
GO:0019748	BP	GO:0019748	secondary metabolic process	5/34	60/18903	7.0460000908801e-08	1.31173035025218e-06	8.87548783377528e-07	CYP2A7/CYP1A2/CYP2A6/CYP2A13/CYP1A1	5
GO:0030258	BP	GO:0030258	lipid modification	7/34	213/18903	8.6832727291277e-08	1.59003535056322e-06	1.07585674193506e-06	ALOX5/CYP4A22/ALOX12B/CYP2E1/CYP4F2/CYP1A1/ALOX15	7
GO:0050891	BP	GO:0050891	multicellular organismal water homeostasis	5/34	64/18903	9.78628447806583e-08	1.76310963903218e-06	1.19296303145183e-06	CYP4F12/ALOXE3/CYP4A11/ALOX12B/CYP4F2	5
GO:0030104	BP	GO:0030104	water homeostasis	5/34	69/18903	1.43329166826092e-07	2.54124887848802e-06	1.71947104062045e-06	CYP4F12/ALOXE3/CYP4A11/ALOX12B/CYP4F2	5
GO:1901575	BP	GO:1901575	organic substance catabolic process	16/34	2120/18903	1.80029927474761e-07	3.12821101607219e-06	2.11662395470936e-06	FAAH2/GPX1/PLA2G4B/CYP4F11/CYP4F3/CYP4F12/CYP1A2/PLA2G10/CYP2A6/CYP4A11/CYP2F1/DAGLA/MGLL/PLA2G2F/CYP4F2/CYP1A1	16
GO:0002933	BP	GO:0002933	lipid hydroxylation	3/34	7/18903	1.85160954982741e-07	3.12821101607219e-06	2.11662395470936e-06	CYP4A22/CYP2E1/CYP1A1	3
GO:0120252	BP	GO:0120252	hydrocarbon metabolic process	3/34	7/18903	1.85160954982741e-07	3.12821101607219e-06	2.11662395470936e-06	CYP2F1/CYP2E1/CYP1A1	3
GO:0070887	BP	GO:0070887	cellular response to chemical stimulus	19/34	3116/18903	1.87636650024026e-07	3.12821101607219e-06	2.11662395470936e-06	CYP2S1/PTGS1/CYP2J2/GPX1/CYP4F12/CYP2A7/CYP1A2/PLA2G10/ALOX5/CYP2A6/CYP2F1/GPX4/PTGIS/CYP2U1/CYP2E1/CYP2A13/CYP4F2/CYP1A1/ALOX15	19
GO:1901616	BP	GO:1901616	organic hydroxy compound catabolic process	5/34	77/18903	2.49411408930318e-07	4.09694917316419e-06	2.7720958453865e-06	CYP4F11/CYP4F3/CYP4F12/CYP4A11/CYP4F2	5
GO:0046486	BP	GO:0046486	glycerolipid metabolic process	8/34	399/18903	4.12489585157287e-07	6.60339705116028e-06	4.46801967934136e-06	GPX1/PLA2G4B/PLA2G10/DAGLA/CYP2E1/MGLL/PLA2G2F/ALOX15	8
GO:1901615	BP	GO:1901615	organic hydroxy compound metabolic process	9/34	555/18903	4.13820764172981e-07	6.60339705116028e-06	4.46801967934136e-06	CYP4F11/CYP4F3/CYP4F12/CYP1A2/CYP4A11/CYP2E1/CYP4F2/CYP1A1/ALOX15	9
GO:0050727	BP	GO:0050727	regulation of inflammatory response	8/34	414/18903	5.45351831489565e-07	8.57969008132176e-06	5.80522779851013e-06	GPX1/PLA2G10/ALOX5/GPX4/DAGLA/PTGIS/MGLL/ALOX15	8
GO:1901661	BP	GO:1901661	quinone metabolic process	4/34	39/18903	6.86038322247718e-07	1.06431223048708e-05	7.20139642359446e-06	CYP4F11/CYP4F3/CYP4F12/CYP4F2	4
GO:0006766	BP	GO:0006766	vitamin metabolic process	5/34	110/18903	1.48107322533857e-06	2.26624492151122e-05	1.53339664858413e-05	CYP4F11/CYP4F3/CYP4F12/CYP4F2/CYP1A1	5
GO:0006954	BP	GO:0006954	inflammatory response	10/34	848/18903	1.53763761966103e-06	2.32100165021807e-05	1.5704463882171e-05	PTGS1/GPX1/PLA2G4B/PLA2G10/ALOX5/GPX4/DAGLA/PTGIS/MGLL/ALOX15	10
GO:0032309	BP	GO:0032309	icosanoid secretion	4/34	48/18903	1.60450255923878e-06	2.38963914489296e-05	1.6168881930294e-05	PLA2G10/CYP4A11/PLA2G2F/CYP4F2	4
GO:0001977	BP	GO:0001977	renal system process involved in regulation of blood volume	3/34	15/18903	2.38351234503251e-06	3.45764063558612e-05	2.33952407892459e-05	CYP4F12/CYP4A11/CYP4F2	3
GO:0051791	BP	GO:0051791	medium-chain fatty acid metabolic process	3/34	15/18903	2.38351234503251e-06	3.45764063558612e-05	2.33952407892459e-05	CYP4Z1/CYP4A22/CYP4A11	3
GO:0042221	BP	GO:0042221	response to chemical	21/34	4494/18903	2.56421667951306e-06	3.67208978335396e-05	2.48462560848904e-05	CYP2S1/PTGS1/CYP2J2/GPX1/CYP4F12/CYP2A7/CYP1A2/PLA2G10/ALOX5/CYP2A6/PTGDS/CYP2F1/GPX4/PTGIS/CYP2U1/CYP2E1/TBXAS1/CYP2A13/CYP4F2/CYP1A1/ALOX15	21
GO:0009056	BP	GO:0009056	catabolic process	16/34	2579/18903	2.63713064258726e-06	3.72870244021516e-05	2.52293111442726e-05	FAAH2/GPX1/PLA2G4B/CYP4F11/CYP4F3/CYP4F12/CYP1A2/PLA2G10/CYP2A6/CYP4A11/CYP2F1/DAGLA/MGLL/PLA2G2F/CYP4F2/CYP1A1	16
GO:0072329	BP	GO:0072329	monocarboxylic acid catabolic process	5/34	126/18903	2.89541947328256e-06	4.04272943957078e-05	2.73540944975905e-05	CYP4F11/CYP4F3/CYP4F12/CYP4A11/CYP4F2	5
GO:0071715	BP	GO:0071715	icosanoid transport	4/34	56/18903	2.99804660165443e-06	4.13434327660247e-05	2.79739760882116e-05	PLA2G10/CYP4A11/PLA2G2F/CYP4F2	4
GO:0031407	BP	GO:0031407	oxylipin metabolic process	2/34	2/18903	3.14017870236431e-06	4.22599953077221e-05	2.85941446835456e-05	CYP4F11/CYP4A11	2
GO:0031408	BP	GO:0031408	oxylipin biosynthetic process	2/34	2/18903	3.14017870236431e-06	4.22599953077221e-05	2.85941446835456e-05	CYP4F11/CYP4A11	2
GO:0009404	BP	GO:0009404	toxin metabolic process	3/34	17/18903	3.55341798918804e-06	4.7251998737179e-05	3.19718560931956e-05	CYP1A2/CYP2A13/CYP1A1	3
GO:0046503	BP	GO:0046503	glycerolipid catabolic process	4/34	68/18903	6.54696922132879e-06	8.60348778849913e-05	5.82132990825272e-05	PLA2G4B/PLA2G10/DAGLA/MGLL	4
GO:0032305	BP	GO:0032305	positive regulation of icosanoid secretion	3/34	21/18903	6.91595300377971e-06	8.98269709909528e-05	6.07791218692024e-05	PLA2G10/CYP4A11/CYP4F2	3
GO:0032303	BP	GO:0032303	regulation of icosanoid secretion	3/34	22/18903	7.99810165073964e-06	0.000102688270619266	6.94813912308659e-05	PLA2G10/CYP4A11/CYP4F2	3
GO:0044248	BP	GO:0044248	cellular catabolic process	14/34	2134/18903	8.09667262023275e-06	0.000102772537690909	6.95384083890803e-05	GPX1/PLA2G4B/CYP4F11/CYP4F3/CYP4F12/CYP1A2/PLA2G10/CYP2A6/CYP4A11/CYP2F1/DAGLA/MGLL/CYP4F2/CYP1A1	14
GO:0018894	BP	GO:0018894	dibenzo-p-dioxin metabolic process	2/34	3/18903	9.40990326031489e-06	0.000118099572379458	7.99090542981205e-05	CYP1A2/CYP1A1	2
GO:0003091	BP	GO:0003091	renal water homeostasis	3/34	24/18903	1.04859645211988e-05	0.000128712333738231	8.70899077642649e-05	CYP4F12/CYP4A11/CYP4F2	3
GO:0035357	BP	GO:0035357	peroxisome proliferator activated receptor signaling pathway	3/34	24/18903	1.04859645211988e-05	0.000128712333738231	8.70899077642649e-05	ALOXE3/PTGIS/ALOX15	3
GO:0003071	BP	GO:0003071	renal system process involved in regulation of systemic arterial blood pressure	3/34	25/18903	1.19012227265906e-05	0.000142942642855932	9.67184823734242e-05	CYP4F12/CYP4A11/CYP4F2	3
GO:2000193	BP	GO:2000193	positive regulation of fatty acid transport	3/34	25/18903	1.19012227265906e-05	0.000142942642855932	9.67184823734242e-05	PLA2G10/CYP4A11/CYP4F2	3
GO:0042178	BP	GO:0042178	xenobiotic catabolic process	3/34	26/18903	1.34370207452769e-05	0.000159671831622067	0.000108037859967624	CYP1A2/CYP2A6/CYP1A1	3
GO:2001301	BP	GO:2001301	lipoxin biosynthetic process	2/34	4/18903	1.87985669872524e-05	0.000221031571839588	0.000149555358413819	ALOX5/ALOX15	2
GO:0031347	BP	GO:0031347	regulation of defense response	8/34	680/18903	2.13088555819282e-05	0.000247937413385561	0.000167760507761233	GPX1/PLA2G10/ALOX5/GPX4/DAGLA/PTGIS/MGLL/ALOX15	8
GO:2000191	BP	GO:2000191	regulation of fatty acid transport	3/34	33/18903	2.79554096104838e-05	0.00032191951066918	0.000217818601197259	PLA2G10/CYP4A11/CYP4F2	3
GO:2001300	BP	GO:2001300	lipoxin metabolic process	2/34	5/18903	3.12955893013874e-05	0.000351591099334029	0.000237895122576293	ALOX5/ALOX15	2
GO:0006721	BP	GO:0006721	terpenoid metabolic process	4/34	101/18903	3.14763741570304e-05	0.000351591099334029	0.000237895122576293	CYP2S1/CYP1A2/CYP2E1/CYP1A1	4
GO:0015908	BP	GO:0015908	fatty acid transport	4/34	101/18903	3.14763741570304e-05	0.000351591099334029	0.000237895122576293	PLA2G10/CYP4A11/PLA2G2F/CYP4F2	4
GO:0008015	BP	GO:0008015	blood circulation	7/34	524/18903	3.3928038610119e-05	0.000375223951757455	0.000253885687567123	PTGS1/CYP2J2/GPX1/CYP4F12/CYP4A11/TBXAS1/CYP4F2	7
GO:0046471	BP	GO:0046471	phosphatidylglycerol metabolic process	3/34	36/18903	3.64491980100068e-05	0.000399154452717427	0.000270077648825437	PLA2G4B/PLA2G10/PLA2G2F	3
GO:0016098	BP	GO:0016098	monoterpenoid metabolic process	2/34	6/18903	4.68904156704788e-05	0.000498824707656427	0.000337516976956429	CYP1A2/CYP2E1	2
GO:0042360	BP	GO:0042360	vitamin E metabolic process	2/34	6/18903	4.68904156704788e-05	0.000498824707656427	0.000337516976956429	CYP4F12/CYP4F2	2
GO:0071926	BP	GO:0071926	endocannabinoid signaling pathway	2/34	6/18903	4.68904156704788e-05	0.000498824707656427	0.000337516976956429	DAGLA/MGLL	2
GO:0034440	BP	GO:0034440	lipid oxidation	4/34	116/18903	5.41591559080987e-05	0.000570714878767418	0.000386159622065689	ALOX5/ALOX12B/CYP4F2/ALOX15	4
GO:0044282	BP	GO:0044282	small molecule catabolic process	6/34	385/18903	5.69765714716317e-05	0.000594792806858062	0.00040245133612033	CYP4F11/CYP4F3/CYP4F12/CYP4A11/CYP4F2/CYP1A1	6
GO:0050878	BP	GO:0050878	regulation of body fluid levels	6/34	390/18903	6.12012022271348e-05	0.000632979100812126	0.000428289115000807	CYP4F11/CYP4F12/ALOXE3/CYP4A11/ALOX12B/CYP4F2	6
GO:0006720	BP	GO:0006720	isoprenoid metabolic process	4/34	121/18903	6.38516656723821e-05	0.000653968768846505	0.000442491236895623	CYP2S1/CYP1A2/CYP2E1/CYP1A1	4
GO:0043385	BP	GO:0043385	mycotoxin metabolic process	2/34	7/18903	6.55725175566773e-05	0.000653968768846505	0.000442491236895623	CYP1A2/CYP2A13	2
GO:0046222	BP	GO:0046222	aflatoxin metabolic process	2/34	7/18903	6.55725175566773e-05	0.000653968768846505	0.000442491236895623	CYP1A2/CYP2A13	2
GO:1901376	BP	GO:1901376	organic heteropentacyclic compound metabolic process	2/34	7/18903	6.55725175566773e-05	0.000653968768846505	0.000442491236895623	CYP1A2/CYP2A13	2
GO:0046395	BP	GO:0046395	carboxylic acid catabolic process	5/34	243/18903	6.91329676278648e-05	0.000683376326020575	0.000462389108121164	CYP4F11/CYP4F3/CYP4F12/CYP4A11/CYP4F2	5
GO:0016054	BP	GO:0016054	organic acid catabolic process	5/34	247/18903	7.46801111512055e-05	0.000731734071542952	0.00049510913948814	CYP4F11/CYP4F3/CYP4F12/CYP4A11/CYP4F2	5
GO:0048878	BP	GO:0048878	chemical homeostasis	9/34	1060/18903	7.77493351725648e-05	0.000755182672936999	0.000510975035733653	GPX1/CYP4F12/ALOXE3/PLA2G10/ALOX5/CYP4A11/ALOX12B/TBXAS1/CYP4F2	9
GO:0009636	BP	GO:0009636	response to toxic substance	5/34	250/18903	7.90612687478174e-05	0.000761305493028552	0.000515117885307921	PTGS1/GPX1/CYP2F1/GPX4/CYP1A1	5
GO:0032892	BP	GO:0032892	positive regulation of organic acid transport	3/34	48/18903	8.70022504144667e-05	0.000830492993937178	0.000561931837767416	PLA2G10/CYP4A11/CYP4F2	3
GO:0003013	BP	GO:0003013	circulatory system process	7/34	609/18903	8.77333690998988e-05	0.000830492993937178	0.000561931837767416	PTGS1/CYP2J2/GPX1/CYP4F12/CYP4A11/TBXAS1/CYP4F2	7
GO:0006639	BP	GO:0006639	acylglycerol metabolic process	4/34	132/18903	8.95554546827294e-05	0.000840617167063939	0.000568782100505968	GPX1/DAGLA/CYP2E1/MGLL	4
GO:0006638	BP	GO:0006638	neutral lipid metabolic process	4/34	133/18903	9.22152697020694e-05	0.000858370468810096	0.000580794417948121	GPX1/DAGLA/CYP2E1/MGLL	4
GO:1901570	BP	GO:1901570	fatty acid derivative biosynthetic process	3/34	50/18903	9.83498490217116e-05	0.000907907283944231	0.000614312236603645	ALOX5/AWAT1/ALOX15	3
GO:1903793	BP	GO:1903793	positive regulation of anion transport	3/34	51/18903	0.000104368412535791	0.000955569809856379	0.000646561865407228	PLA2G10/CYP4A11/CYP4F2	3
GO:0036148	BP	GO:0036148	phosphatidylglycerol acyl-chain remodeling	2/34	9/18903	0.000112156563370761	0.00101852749012309	0.000689160569107456	PLA2G4B/PLA2G2F	2
GO:0042743	BP	GO:0042743	hydrogen peroxide metabolic process	3/34	55/18903	0.000130837164821144	0.00116916090484174	0.000791082815508054	GPX1/CYP1A2/CYP1A1	3
GO:0055078	BP	GO:0055078	sodium ion homeostasis	3/34	55/18903	0.000130837164821144	0.00116916090484174	0.000791082815508054	CYP4F12/CYP4A11/CYP4F2	3
GO:0038171	BP	GO:0038171	cannabinoid signaling pathway	2/34	10/18903	0.000140037579699981	0.00124144425813396	0.000839991497281424	DAGLA/MGLL	2
GO:1903409	BP	GO:1903409	reactive oxygen species biosynthetic process	3/34	62/18903	0.000186998412111733	0.00164470256951816	0.00111284591708433	CYP1A2/ALOX5/CYP1A1	3
GO:0006952	BP	GO:0006952	defense response	11/34	1820/18903	0.00022552619629774	0.0019680684473795	0.00133164316563962	PTGS1/GPX1/PLA2G4B/PLA2G10/ALOX5/GPX4/DAGLA/PTGIS/MGLL/PLA2G2F/ALOX15	11
GO:0006575	BP	GO:0006575	cellular modified amino acid metabolic process	4/34	180/18903	0.000294975389458303	0.00255416674437926	0.00172821158409679	GPX1/PLA2G10/GPX4/PLA2G2F	4
GO:0050728	BP	GO:0050728	negative regulation of inflammatory response	4/34	184/18903	0.000320687979543563	0.00274948163368982	0.00186036640718964	GPX1/PLA2G10/ALOX5/PTGIS	4
GO:0007567	BP	GO:0007567	parturition	2/34	15/18903	0.000324916361367104	0.00274948163368982	0.00186036640718964	PLA2G4B/CYP1A1	2
GO:0035358	BP	GO:0035358	regulation of peroxisome proliferator activated receptor signaling pathway	2/34	15/18903	0.000324916361367104	0.00274948163368982	0.00186036640718964	PTGIS/ALOX15	2
GO:0032890	BP	GO:0032890	regulation of organic acid transport	3/34	75/18903	0.00032858668681886	0.0027596340539599	0.00186723578263507	PLA2G10/CYP4A11/CYP4F2	3
GO:0065008	BP	GO:0065008	regulation of biological quality	16/34	3773/18903	0.000336729823163133	0.00280691949606881	0.00189923026733016	CYP2S1/PTGS1/GPX1/CYP4F11/CYP4F12/ALOXE3/CYP1A2/PLA2G10/ALOX5/CYP4A11/ALOX12B/DAGLA/TBXAS1/CYP4F2/CYP1A1/ALOX15	16
GO:0048871	BP	GO:0048871	multicellular organismal homeostasis	6/34	536/18903	0.000345713928880203	0.00285160998377958	0.00192946894251872	GPX1/CYP4F12/ALOXE3/CYP4A11/ALOX12B/CYP4F2	6
GO:0032101	BP	GO:0032101	regulation of response to external stimulus	8/34	1014/18903	0.00034719691834738	0.00285160998377958	0.00192946894251872	GPX1/PLA2G10/ALOX5/GPX4/DAGLA/PTGIS/MGLL/ALOX15	8
GO:0008217	BP	GO:0008217	regulation of blood pressure	4/34	191/18903	0.000369500605150273	0.00301264362009383	0.00203842823279213	PTGS1/CYP4F12/CYP4A11/CYP4F2	4
GO:0050665	BP	GO:0050665	hydrogen peroxide biosynthetic process	2/34	18/18903	0.000471850516206631	0.00381925381596237	0.00258420038624226	CYP1A2/CYP1A1	2
GO:0001523	BP	GO:0001523	retinoid metabolic process	3/34	87/18903	0.000508248706426128	0.00408069659853106	0.00276109895655214	CYP2S1/CYP1A2/CYP1A1	3
GO:0009611	BP	GO:0009611	response to wounding	6/34	577/18903	0.000511457049054922	0.00408069659853106	0.00276109895655214	GPX1/CYP4F11/ALOX5/CYP4F2/CYP1A1/ALOX15	6
GO:0032370	BP	GO:0032370	positive regulation of lipid transport	3/34	88/18903	0.000525541848822293	0.0041633350718759	0.00281701416539311	PLA2G10/CYP4A11/CYP4F2	3
GO:0016101	BP	GO:0016101	diterpenoid metabolic process	3/34	90/18903	0.000561250496094479	0.00441490707139108	0.00298723392287499	CYP2S1/CYP1A2/CYP1A1	3
GO:0042180	BP	GO:0042180	cellular ketone metabolic process	4/34	218/18903	0.000608345122340644	0.0047486421035407	0.00321304719440439	CYP4F11/CYP4F3/CYP4F12/CYP4F2	4
GO:0006644	BP	GO:0006644	phospholipid metabolic process	5/34	389/18903	0.000612179465451979	0.0047486421035407	0.00321304719440439	PLA2G4B/PLA2G10/GPX4/PLA2G2F/ALOX15	5
GO:0044070	BP	GO:0044070	regulation of anion transport	3/34	93/18903	0.000617669023723645	0.00475818137585732	0.00321950169897334	PLA2G10/CYP4A11/CYP4F2	3
GO:0044242	BP	GO:0044242	cellular lipid catabolic process	4/34	222/18903	0.000651255787404	0.00498255283924841	0.00337131690956072	PLA2G4B/PLA2G10/DAGLA/MGLL	4
GO:0003073	BP	GO:0003073	regulation of systemic arterial blood pressure	3/34	96/18903	0.000677592603889574	0.00514878189486159	0.00348379154738786	CYP4F12/CYP4A11/CYP4F2	3
GO:0098869	BP	GO:0098869	cellular oxidant detoxification	3/34	100/18903	0.000763092714189571	0.00575928757939021	0.00389687460019994	PTGS1/GPX1/GPX4	3
GO:0072593	BP	GO:0072593	reactive oxygen species metabolic process	4/34	235/18903	0.000805585067527553	0.00603918470086092	0.00408625982680878	GPX1/CYP1A2/ALOX5/CYP1A1	4
GO:0006641	BP	GO:0006641	triglyceride metabolic process	3/34	104/18903	0.000855179368912992	0.00636823570050542	0.00430890376757564	GPX1/CYP2E1/MGLL	3
GO:0006658	BP	GO:0006658	phosphatidylserine metabolic process	2/34	25/18903	0.000917926066375366	0.00674554879040319	0.00456420301701879	PLA2G10/PLA2G2F	2
GO:0018904	BP	GO:0018904	ether metabolic process	2/34	25/18903	0.000917926066375366	0.00674554879040319	0.00456420301701879	PLA2G10/ALOX5	2
GO:0006979	BP	GO:0006979	response to oxidative stress	5/34	434/18903	0.00100156565857232	0.00731208392565543	0.00494753452256571	PTGS1/GPX1/ALOX5/GPX4/CYP2E1	5
GO:0061436	BP	GO:0061436	establishment of skin barrier	2/34	27/18903	0.00107155632021979	0.00777226240055523	0.00525890251481756	ALOXE3/ALOX12B	2
GO:0042060	BP	GO:0042060	wound healing	5/34	442/18903	0.00108659580167911	0.00778653709143446	0.00526856111921024	GPX1/CYP4F11/ALOX5/CYP4F2/ALOX15	5
GO:1905954	BP	GO:1905954	positive regulation of lipid localization	3/34	113/18903	0.00108746623658351	0.00778653709143446	0.00526856111921024	PLA2G10/CYP4A11/CYP4F2	3
GO:1990748	BP	GO:1990748	cellular detoxification	3/34	115/18903	0.0011439663593891	0.00813891989450714	0.00550699192786706	PTGS1/GPX1/GPX4	3
GO:0046337	BP	GO:0046337	phosphatidylethanolamine metabolic process	2/34	28/18903	0.00115268457129019	0.00814904219070342	0.00551384092062862	PLA2G10/ALOX15	2
GO:0046903	BP	GO:0046903	secretion	7/34	951/18903	0.00130058168440885	0.00913679082694772	0.0061821757656773	PLA2G10/ALOX5/CYP4A11/ALOX12B/PTGDS/PLA2G2F/CYP4F2	7
GO:0031348	BP	GO:0031348	negative regulation of defense response	4/34	272/18903	0.00138445556570165	0.00963282771100629	0.00651780643311739	GPX1/PLA2G10/ALOX5/PTGIS	4
GO:0097237	BP	GO:0097237	cellular response to toxic substance	3/34	123/18903	0.0013884380138514	0.00963282771100629	0.00651780643311739	PTGS1/GPX1/GPX4	3
GO:0033561	BP	GO:0033561	regulation of water loss via skin	2/34	31/18903	0.00141320225035753	0.00968433689355439	0.00655265880372431	ALOXE3/ALOX12B	2
GO:0060055	BP	GO:0060055	angiogenesis involved in wound healing	2/34	31/18903	0.00141320225035753	0.00968433689355439	0.00655265880372431	GPX1/ALOX5	2
GO:0003014	BP	GO:0003014	renal system process	3/34	125/18903	0.00145428406342863	0.00990509328566936	0.00670202796881742	CYP4F12/CYP4A11/CYP4F2	3
GO:0050482	BP	GO:0050482	arachidonic acid secretion	2/34	32/18903	0.00150571938212304	0.0101318587339243	0.00685546300801737	PLA2G10/PLA2G2F	2
GO:1903963	BP	GO:1903963	arachidonate transport	2/34	32/18903	0.00150571938212304	0.0101318587339243	0.00685546300801737	PLA2G10/PLA2G2F	2
GO:0042573	BP	GO:0042573	retinoic acid metabolic process	2/34	34/18903	0.00169921123659103	0.0111710319185678	0.00755859295814134	CYP2S1/CYP1A1	2
GO:0046475	BP	GO:0046475	glycerophospholipid catabolic process	2/34	34/18903	0.00169921123659103	0.0111710319185678	0.00755859295814134	PLA2G4B/PLA2G10	2
GO:0046942	BP	GO:0046942	carboxylic acid transport	4/34	290/18903	0.00175103471790239	0.0111710319185678	0.00755859295814134	PLA2G10/CYP4A11/PLA2G2F/CYP4F2	4
GO:0009403	BP	GO:0009403	toxin biosynthetic process	1/34	1/18903	0.00179865629794218	0.0111710319185678	0.00755859295814134	CYP1A2	1
GO:0009692	BP	GO:0009692	ethylene metabolic process	1/34	1/18903	0.00179865629794218	0.0111710319185678	0.00755859295814134	CYP1A1	1
GO:0017143	BP	GO:0017143	insecticide metabolic process	1/34	1/18903	0.00179865629794218	0.0111710319185678	0.00755859295814134	CYP1A1	1
GO:0018885	BP	GO:0018885	carbon tetrachloride metabolic process	1/34	1/18903	0.00179865629794218	0.0111710319185678	0.00755859295814134	CYP2E1	1
GO:0018910	BP	GO:0018910	benzene metabolic process	1/34	1/18903	0.00179865629794218	0.0111710319185678	0.00755859295814134	CYP2E1	1
GO:0018960	BP	GO:0018960	4-nitrophenol metabolic process	1/34	1/18903	0.00179865629794218	0.0111710319185678	0.00755859295814134	CYP2E1	1
GO:0019341	BP	GO:0019341	dibenzo-p-dioxin catabolic process	1/34	1/18903	0.00179865629794218	0.0111710319185678	0.00755859295814134	CYP1A1	1
GO:0042197	BP	GO:0042197	halogenated hydrocarbon metabolic process	1/34	1/18903	0.00179865629794218	0.0111710319185678	0.00755859295814134	CYP2E1	1
GO:1901170	BP	GO:1901170	naphthalene catabolic process	1/34	1/18903	0.00179865629794218	0.0111710319185678	0.00755859295814134	CYP2F1	1
GO:1901753	BP	GO:1901753	leukotriene A4 biosynthetic process	1/34	1/18903	0.00179865629794218	0.0111710319185678	0.00755859295814134	ALOX5	1
GO:0000038	BP	GO:0000038	very long-chain fatty acid metabolic process	2/34	35/18903	0.00180016628947377	0.0111710319185678	0.00755859295814134	CYP4F12/CYP4F2	2
GO:0034754	BP	GO:0034754	cellular hormone metabolic process	3/34	141/18903	0.00205242749137032	0.0126660856787881	0.00857018283689382	CYP2S1/CYP1A2/CYP1A1	3
GO:0051047	BP	GO:0051047	positive regulation of secretion	4/34	304/18903	0.00207929412774186	0.0127613820916904	0.0086346627167071	PLA2G10/CYP4A11/ALOX12B/CYP4F2	4
GO:0008210	BP	GO:0008210	estrogen metabolic process	2/34	39/18903	0.00223181899748858	0.0136226328972391	0.00921740604082142	CYP1A2/CYP1A1	2
GO:0006650	BP	GO:0006650	glycerophospholipid metabolic process	4/34	311/18903	0.00225844270495546	0.0137102201164959	0.00927666969197951	PLA2G4B/PLA2G10/PLA2G2F/ALOX15	4
GO:0046461	BP	GO:0046461	neutral lipid catabolic process	2/34	41/18903	0.00246420861094479	0.0147684720247799	0.00999270877236203	DAGLA/MGLL	2
GO:0046464	BP	GO:0046464	acylglycerol catabolic process	2/34	41/18903	0.00246420861094479	0.0147684720247799	0.00999270877236203	DAGLA/MGLL	2
GO:0006950	BP	GO:0006950	response to stress	15/34	4044/18903	0.00247242996296673	0.0147684720247799	0.00999270877236203	PTGS1/GPX1/PLA2G4B/CYP4F11/PLA2G10/ALOX5/GPX4/DAGLA/PTGIS/CYP2E1/MGLL/PLA2G2F/CYP4F2/CYP1A1/ALOX15	15
GO:0042592	BP	GO:0042592	homeostatic process	9/34	1705/18903	0.00253666365630342	0.0150715601281432	0.0101977855835714	GPX1/CYP4F12/ALOXE3/PLA2G10/ALOX5/CYP4A11/ALOX12B/TBXAS1/CYP4F2	9
GO:0008202	BP	GO:0008202	steroid metabolic process	4/34	323/18903	0.00258997062398736	0.015306863423248	0.0103569975384178	CYP1A2/CYP2A6/CYP2E1/CYP1A1	4
GO:0015849	BP	GO:0015849	organic acid transport	4/34	324/18903	0.00261902854668237	0.015397130982338	0.0104180747729526	PLA2G10/CYP4A11/PLA2G2F/CYP4F2	4
GO:0098754	BP	GO:0098754	detoxification	3/34	154/18903	0.00263666255900217	0.0154196443895572	0.0104333078939849	PTGS1/GPX1/GPX4	3
GO:0032368	BP	GO:0032368	regulation of lipid transport	3/34	155/18903	0.00268541567227076	0.0156229651350335	0.0105708796748377	PLA2G10/CYP4A11/CYP4F2	3
GO:0010035	BP	GO:0010035	response to inorganic substance	5/34	561/18903	0.0030872543553482	0.0178676845332847	0.0120897116287974	GPX1/CYP1A2/CYP2E1/CYP1A1/ALOX15	5
GO:0055067	BP	GO:0055067	monovalent inorganic cation homeostasis	3/34	164/18903	0.00314945162302433	0.0181336982624648	0.012269703013193	CYP4F12/CYP4A11/CYP4F2	3
GO:0032369	BP	GO:0032369	negative regulation of lipid transport	2/34	47/18903	0.00322670382390434	0.0184832213912879	0.0125061988964282	PLA2G10/CYP4F2	2
GO:0080134	BP	GO:0080134	regulation of response to stress	8/34	1431/18903	0.00324443931441416	0.0184899934397991	0.0125107810298033	GPX1/PLA2G10/ALOX5/GPX4/DAGLA/PTGIS/MGLL/ALOX15	8
GO:0007568	BP	GO:0007568	aging	3/34	169/18903	0.00342725705580508	0.0191175742380589	0.0129354175214874	GPX1/GPX4/CYP1A1	3
GO:0032304	BP	GO:0032304	negative regulation of icosanoid secretion	1/34	2/18903	0.00359417241718207	0.0191175742380589	0.0129354175214874	CYP4F2	1
GO:0043449	BP	GO:0043449	cellular alkene metabolic process	1/34	2/18903	0.00359417241718207	0.0191175742380589	0.0129354175214874	CYP1A1	1
GO:0044269	BP	GO:0044269	glycerol ether catabolic process	1/34	2/18903	0.00359417241718207	0.0191175742380589	0.0129354175214874	PLA2G10	1
GO:0046226	BP	GO:0046226	coumarin catabolic process	1/34	2/18903	0.00359417241718207	0.0191175742380589	0.0129354175214874	CYP2A6	1
GO:0046271	BP	GO:0046271	phenylpropanoid catabolic process	1/34	2/18903	0.00359417241718207	0.0191175742380589	0.0129354175214874	CYP2A6	1
GO:0051977	BP	GO:0051977	lysophospholipid transport	1/34	2/18903	0.00359417241718207	0.0191175742380589	0.0129354175214874	PLA2G10	1
GO:0062234	BP	GO:0062234	platelet activating factor catabolic process	1/34	2/18903	0.00359417241718207	0.0191175742380589	0.0129354175214874	PLA2G10	1
GO:0097707	BP	GO:0097707	ferroptosis	1/34	2/18903	0.00359417241718207	0.0191175742380589	0.0129354175214874	GPX4	1
GO:0110075	BP	GO:0110075	regulation of ferroptosis	1/34	2/18903	0.00359417241718207	0.0191175742380589	0.0129354175214874	GPX4	1
GO:0110076	BP	GO:0110076	negative regulation of ferroptosis	1/34	2/18903	0.00359417241718207	0.0191175742380589	0.0129354175214874	GPX4	1
GO:1900673	BP	GO:1900673	olefin metabolic process	1/34	2/18903	0.00359417241718207	0.0191175742380589	0.0129354175214874	CYP1A1	1
GO:1901502	BP	GO:1901502	ether catabolic process	1/34	2/18903	0.00359417241718207	0.0191175742380589	0.0129354175214874	PLA2G10	1
GO:1901751	BP	GO:1901751	leukotriene A4 metabolic process	1/34	2/18903	0.00359417241718207	0.0191175742380589	0.0129354175214874	ALOX5	1
GO:0006778	BP	GO:0006778	porphyrin-containing compound metabolic process	2/34	53/18903	0.004085585057118	0.0216284289516626	0.0146343231280156	CYP1A2/CYP1A1	2
GO:0009395	BP	GO:0009395	phospholipid catabolic process	2/34	54/18903	0.00423795938107274	0.0222244160969871	0.0150375825827044	PLA2G4B/PLA2G10	2
GO:0042572	BP	GO:0042572	retinol metabolic process	2/34	54/18903	0.00423795938107274	0.0222244160969871	0.0150375825827044	CYP1A2/CYP1A1	2
GO:0015711	BP	GO:0015711	organic anion transport	4/34	372/18903	0.00429343748654176	0.0224101386563885	0.0151632470011657	PLA2G10/CYP4A11/PLA2G2F/CYP4F2	4
GO:1905952	BP	GO:1905952	regulation of lipid localization	3/34	185/18903	0.00441555593974335	0.0229403534171782	0.0155220032545201	PLA2G10/CYP4A11/CYP4F2	3
GO:0006749	BP	GO:0006749	glutathione metabolic process	2/34	57/18903	0.00471071361574775	0.0243604958740289	0.0164829063163103	GPX1/GPX4	2
GO:0051046	BP	GO:0051046	regulation of secretion	5/34	623/18903	0.00482426970480882	0.0248327615680712	0.0168024528161665	PLA2G10/ALOX5/CYP4A11/ALOX12B/CYP4F2	5
GO:0071248	BP	GO:0071248	cellular response to metal ion	3/34	198/18903	0.00533383072169802	0.0266229223629091	0.0180137193201421	CYP1A2/CYP1A1/ALOX15	3
GO:0002538	BP	GO:0002538	arachidonic acid metabolite production involved in inflammatory response	1/34	3/18903	0.00538655367414276	0.0266229223629091	0.0180137193201421	ALOX5	1
GO:0002540	BP	GO:0002540	leukotriene production involved in inflammatory response	1/34	3/18903	0.00538655367414276	0.0266229223629091	0.0180137193201421	ALOX5	1
GO:0035963	BP	GO:0035963	cellular response to interleukin-13	1/34	3/18903	0.00538655367414276	0.0266229223629091	0.0180137193201421	ALOX15	1
GO:0120253	BP	GO:0120253	hydrocarbon catabolic process	1/34	3/18903	0.00538655367414276	0.0266229223629091	0.0180137193201421	CYP2F1	1
GO:1901074	BP	GO:1901074	regulation of engulfment of apoptotic cell	1/34	3/18903	0.00538655367414276	0.0266229223629091	0.0180137193201421	ALOX15	1
GO:1904999	BP	GO:1904999	positive regulation of leukocyte adhesion to arterial endothelial cell	1/34	3/18903	0.00538655367414276	0.0266229223629091	0.0180137193201421	ALOX5	1
GO:2000124	BP	GO:2000124	regulation of endocannabinoid signaling pathway	1/34	3/18903	0.00538655367414276	0.0266229223629091	0.0180137193201421	MGLL	1
GO:2001303	BP	GO:2001303	lipoxin A4 biosynthetic process	1/34	3/18903	0.00538655367414276	0.0266229223629091	0.0180137193201421	ALOX15	1
GO:0033013	BP	GO:0033013	tetrapyrrole metabolic process	2/34	65/18903	0.00608439174698611	0.029808182374489	0.0201689440181719	CYP1A2/CYP1A1	2
GO:1905953	BP	GO:1905953	negative regulation of lipid localization	2/34	65/18903	0.00608439174698611	0.029808182374489	0.0201689440181719	PLA2G10/CYP4F2	2
GO:0015909	BP	GO:0015909	long-chain fatty acid transport	2/34	67/18903	0.00645309554814338	0.0314764529575378	0.021297736628669	PLA2G10/PLA2G2F	2
GO:0046513	BP	GO:0046513	ceramide biosynthetic process	2/34	68/18903	0.00664119006870615	0.0322530839423686	0.0218232241159314	ALOXE3/ALOX12B	2
GO:0010025	BP	GO:0010025	wax biosynthetic process	1/34	4/18903	0.00717580537652807	0.0331213826676936	0.0224107362346549	AWAT1	1
GO:0010041	BP	GO:0010041	response to iron(III) ion	1/34	4/18903	0.00717580537652807	0.0331213826676936	0.0224107362346549	CYP1A1	1
GO:0010166	BP	GO:0010166	wax metabolic process	1/34	4/18903	0.00717580537652807	0.0331213826676936	0.0224107362346549	AWAT1	1
GO:0035962	BP	GO:0035962	response to interleukin-13	1/34	4/18903	0.00717580537652807	0.0331213826676936	0.0224107362346549	ALOX15	1
GO:0042904	BP	GO:0042904	9-cis-retinoic acid biosynthetic process	1/34	4/18903	0.00717580537652807	0.0331213826676936	0.0224107362346549	CYP1A1	1
GO:0042905	BP	GO:0042905	9-cis-retinoic acid metabolic process	1/34	4/18903	0.00717580537652807	0.0331213826676936	0.0224107362346549	CYP1A1	1
GO:0046340	BP	GO:0046340	diacylglycerol catabolic process	1/34	4/18903	0.00717580537652807	0.0331213826676936	0.0224107362346549	DAGLA	1
GO:0098920	BP	GO:0098920	retrograde trans-synaptic signaling by lipid	1/34	4/18903	0.00717580537652807	0.0331213826676936	0.0224107362346549	DAGLA	1
GO:0098921	BP	GO:0098921	retrograde trans-synaptic signaling by endocannabinoid	1/34	4/18903	0.00717580537652807	0.0331213826676936	0.0224107362346549	DAGLA	1
GO:1905937	BP	GO:1905937	negative regulation of germ cell proliferation	1/34	4/18903	0.00717580537652807	0.0331213826676936	0.0224107362346549	PTGDS	1
GO:2000255	BP	GO:2000255	negative regulation of male germ cell proliferation	1/34	4/18903	0.00717580537652807	0.0331213826676936	0.0224107362346549	PTGDS	1
GO:2001302	BP	GO:2001302	lipoxin A4 metabolic process	1/34	4/18903	0.00717580537652807	0.0331213826676936	0.0224107362346549	ALOX15	1
GO:0006869	BP	GO:0006869	lipid transport	4/34	433/18903	0.00731301768948867	0.0336158055932463	0.022745274858362	PLA2G10/CYP4A11/PLA2G2F/CYP4F2	4
GO:0032102	BP	GO:0032102	negative regulation of response to external stimulus	4/34	436/18903	0.00749008983932321	0.0342886489775575	0.0232005371209407	GPX1/PLA2G10/ALOX5/PTGIS	4
GO:0071241	BP	GO:0071241	cellular response to inorganic substance	3/34	229/18903	0.0079621065661268	0.0363007062627087	0.024561944208288	CYP1A2/CYP1A1/ALOX15	3
GO:0002534	BP	GO:0002534	cytokine production involved in inflammatory response	2/34	77/18903	0.00844470283211587	0.0380352139656186	0.0257355544713888	PLA2G10/ALOX5	2
GO:0046470	BP	GO:0046470	phosphatidylcholine metabolic process	2/34	77/18903	0.00844470283211587	0.0380352139656186	0.0257355544713888	PLA2G10/PLA2G2F	2
GO:1900015	BP	GO:1900015	regulation of cytokine production involved in inflammatory response	2/34	77/18903	0.00844470283211587	0.0380352139656186	0.0257355544713888	PLA2G10/ALOX5	2
GO:0009608	BP	GO:0009608	response to symbiont	1/34	5/18903	0.00896193282333468	0.039256780249666	0.0265620960460446	GPX1	1
GO:0009609	BP	GO:0009609	response to symbiotic bacterium	1/34	5/18903	0.00896193282333468	0.039256780249666	0.0265620960460446	GPX1	1
GO:0009635	BP	GO:0009635	response to herbicide	1/34	5/18903	0.00896193282333468	0.039256780249666	0.0265620960460446	CYP1A1	1
GO:0036335	BP	GO:0036335	intestinal stem cell homeostasis	1/34	5/18903	0.00896193282333468	0.039256780249666	0.0265620960460446	PLA2G10	1
GO:0070257	BP	GO:0070257	positive regulation of mucus secretion	1/34	5/18903	0.00896193282333468	0.039256780249666	0.0265620960460446	ALOX12B	1
GO:0097176	BP	GO:0097176	epoxide metabolic process	1/34	5/18903	0.00896193282333468	0.039256780249666	0.0265620960460446	ALOX5	1
GO:1904997	BP	GO:1904997	regulation of leukocyte adhesion to arterial endothelial cell	1/34	5/18903	0.00896193282333468	0.039256780249666	0.0265620960460446	ALOX5	1
GO:0042445	BP	GO:0042445	hormone metabolic process	3/34	241/18903	0.0091518416489979	0.0399320590700416	0.0270190061841303	CYP2S1/CYP1A2/CYP1A1	3
GO:0045444	BP	GO:0045444	fat cell differentiation	3/34	244/18903	0.00946470299396402	0.0411364717675401	0.0278339412232896	GPX1/ALOXE3/ALOX5	3
GO:0019637	BP	GO:0019637	organophosphate metabolic process	6/34	1034/18903	0.00951696050208179	0.0412032747318812	0.0278791417400845	PLA2G4B/PLA2G10/GPX4/PTGIS/PLA2G2F/ALOX15	6
GO:0009605	BP	GO:0009605	response to external stimulus	11/34	2886/18903	0.00983697465005022	0.0424243269656606	0.0287053354957775	GPX1/PLA2G10/ALOX5/GPX4/DAGLA/PTGIS/CYP2E1/MGLL/PLA2G2F/CYP1A1/ALOX15	11
GO:0033273	BP	GO:0033273	response to vitamin	2/34	86/18903	0.0104428608553949	0.0446174700280175	0.0301892696415366	GPX1/CYP1A1	2
GO:0010876	BP	GO:0010876	lipid localization	4/34	483/18903	0.0106450081207886	0.0446174700280175	0.0301892696415366	PLA2G10/CYP4A11/PLA2G2F/CYP4F2	4
GO:0010193	BP	GO:0010193	response to ozone	1/34	6/18903	0.0107449413048673	0.0446174700280175	0.0301892696415366	CYP2E1	1
GO:0010430	BP	GO:0010430	fatty acid omega-oxidation	1/34	6/18903	0.0107449413048673	0.0446174700280175	0.0301892696415366	CYP4F2	1
GO:0060137	BP	GO:0060137	maternal process involved in parturition	1/34	6/18903	0.0107449413048673	0.0446174700280175	0.0301892696415366	CYP1A1	1
GO:0061757	BP	GO:0061757	leukocyte adhesion to arterial endothelial cell	1/34	6/18903	0.0107449413048673	0.0446174700280175	0.0301892696415366	ALOX5	1
GO:0099541	BP	GO:0099541	trans-synaptic signaling by lipid	1/34	6/18903	0.0107449413048673	0.0446174700280175	0.0301892696415366	DAGLA	1
GO:0099542	BP	GO:0099542	trans-synaptic signaling by endocannabinoid	1/34	6/18903	0.0107449413048673	0.0446174700280175	0.0301892696415366	DAGLA	1
GO:0106014	BP	GO:0106014	regulation of inflammatory response to wounding	1/34	6/18903	0.0107449413048673	0.0446174700280175	0.0301892696415366	ALOX5	1
GO:2000254	BP	GO:2000254	regulation of male germ cell proliferation	1/34	6/18903	0.0107449413048673	0.0446174700280175	0.0301892696415366	PTGDS	1
GO:0030522	BP	GO:0030522	intracellular receptor signaling pathway	3/34	266/18903	0.0119508207217437	0.0494409879488434	0.033452979642152	ALOXE3/PTGIS/ALOX15	3
GO:0005789	CC	GO:0005789	endoplasmic reticulum membrane	23/34	1163/19869	5.58236678042738e-21	3.47324414627032e-19	3.01623833755054e-19	CYP2S1/PTGS1/CYP2J2/CYP4F11/CYP4F3/CYP4F12/CYP4Z1/CYP2A7/CYP1A2/CYP4A22/CYP2A6/CYP4A11/PTGDS/CYP2F1/PTGIS/CYP2U1/CYP2E1/TBXAS1/MGLL/CYP2A13/AWAT1/CYP4F2/CYP1A1	23
GO:0098827	CC	GO:0098827	endoplasmic reticulum subcompartment	23/34	1166/19869	5.91651583967763e-21	3.47324414627032e-19	3.01623833755054e-19	CYP2S1/PTGS1/CYP2J2/CYP4F11/CYP4F3/CYP4F12/CYP4Z1/CYP2A7/CYP1A2/CYP4A22/CYP2A6/CYP4A11/PTGDS/CYP2F1/PTGIS/CYP2U1/CYP2E1/TBXAS1/MGLL/CYP2A13/AWAT1/CYP4F2/CYP1A1	23
GO:0042175	CC	GO:0042175	nuclear outer membrane-endoplasmic reticulum membrane network	23/34	1186/19869	8.6831103656758e-21	3.47324414627032e-19	3.01623833755054e-19	CYP2S1/PTGS1/CYP2J2/CYP4F11/CYP4F3/CYP4F12/CYP4Z1/CYP2A7/CYP1A2/CYP4A22/CYP2A6/CYP4A11/PTGDS/CYP2F1/PTGIS/CYP2U1/CYP2E1/TBXAS1/MGLL/CYP2A13/AWAT1/CYP4F2/CYP1A1	23
GO:0031984	CC	GO:0031984	organelle subcompartment	23/34	1486/19869	1.36855793688839e-18	4.10567381066517e-17	3.56545357241975e-17	CYP2S1/PTGS1/CYP2J2/CYP4F11/CYP4F3/CYP4F12/CYP4Z1/CYP2A7/CYP1A2/CYP4A22/CYP2A6/CYP4A11/PTGDS/CYP2F1/PTGIS/CYP2U1/CYP2E1/TBXAS1/MGLL/CYP2A13/AWAT1/CYP4F2/CYP1A1	23
GO:0005783	CC	GO:0005783	endoplasmic reticulum	23/34	2020/19869	1.2257820609224e-15	2.94187694621376e-14	2.55478787434353e-14	CYP2S1/PTGS1/CYP2J2/CYP4F11/CYP4F3/CYP4F12/CYP4Z1/CYP2A7/CYP1A2/CYP4A22/CYP2A6/CYP4A11/PTGDS/CYP2F1/PTGIS/CYP2U1/CYP2E1/TBXAS1/MGLL/CYP2A13/AWAT1/CYP4F2/CYP1A1	23
GO:0031090	CC	GO:0031090	organelle membrane	26/34	3667/19869	2.96628942455277e-13	5.93257884910553e-12	5.15197636896007e-12	CYP2S1/PTGS1/CYP2J2/PLA2G4B/CYP4F11/CYP4F3/CYP4F12/CYP4Z1/CYP2A7/CYP1A2/ALOX5/CYP4A22/CYP2A6/CYP4A11/PTGDS/CYP2F1/DAGLA/PTGIS/CYP2U1/CYP2E1/TBXAS1/MGLL/CYP2A13/AWAT1/CYP4F2/CYP1A1	26
GO:0012505	CC	GO:0012505	endomembrane system	28/34	4715/19869	8.64288946589382e-13	1.48163819415323e-11	1.2866858001857e-11	CYP2S1/PTGS1/CYP2J2/PLA2G4B/CYP4F11/CYP4F3/CYP4F12/CYP4Z1/CYP2A7/CYP1A2/PLA2G10/ALOX5/CYP4A22/CYP2A6/CYP4A11/PTGDS/CYP2F1/GPX4/DAGLA/PTGIS/CYP2U1/CYP2E1/TBXAS1/MGLL/CYP2A13/AWAT1/CYP4F2/CYP1A1	28
GO:0005506	MF	GO:0005506	iron ion binding	23/34	153/18432	6.50994233697382e-41	8.59312388480545e-39	1.71314272025627e-39	CYP2S1/CYP2J2/CYP4F11/CYP4F3/CYP4F12/CYP4Z1/CYP2A7/ALOXE3/CYP1A2/ALOX5/CYP4A22/CYP2A6/CYP4A11/ALOX12B/CYP2F1/PTGIS/CYP2U1/CYP2E1/TBXAS1/CYP2A13/CYP4F2/CYP1A1/ALOX15	23
GO:0008391	MF	GO:0008391	arachidonic acid monooxygenase activity	15/34	21/18432	1.36756432197996e-38	9.02592452506771e-37	1.79942673944731e-37	CYP2S1/CYP2J2/CYP4F11/CYP4F3/CYP4F12/CYP4Z1/CYP2A7/CYP4A22/CYP2A6/CYP4A11/CYP2F1/CYP2E1/CYP2A13/CYP4F2/CYP1A1	15
GO:0016712	MF	GO:0016712	oxidoreductase activity, acting on paired donors, with incorporation or reduction of molecular oxygen, reduced flavin or flavoprotein as one donor, and incorporation of one atom of oxygen	16/34	40/18432	1.6077338621945e-35	7.0740289936558e-34	1.41029286157412e-34	CYP2S1/CYP2J2/CYP4F11/CYP4F3/CYP4F12/CYP4Z1/CYP2A7/CYP1A2/CYP2A6/CYP4A11/CYP2F1/CYP2U1/CYP2E1/CYP2A13/CYP4F2/CYP1A1	16
GO:0004497	MF	GO:0004497	monooxygenase activity	19/34	104/18432	5.7686875200669e-35	1.90366688162208e-33	3.79518915793875e-34	CYP2S1/CYP2J2/CYP4F11/CYP4F3/CYP4F12/CYP4Z1/CYP2A7/CYP1A2/CYP4A22/CYP2A6/CYP4A11/CYP2F1/PTGIS/CYP2U1/CYP2E1/TBXAS1/CYP2A13/CYP4F2/CYP1A1	19
GO:0020037	MF	GO:0020037	heme binding	20/34	139/18432	1.08612444913082e-34	2.86736854570537e-33	5.71644446910959e-34	CYP2S1/PTGS1/CYP2J2/CYP4F11/CYP4F3/CYP4F12/CYP4Z1/CYP2A7/CYP1A2/CYP4A22/CYP2A6/CYP4A11/CYP2F1/PTGIS/CYP2U1/CYP2E1/TBXAS1/CYP2A13/CYP4F2/CYP1A1	20
GO:0046906	MF	GO:0046906	tetrapyrrole binding	20/34	149/18432	4.78626576918881e-34	1.05297846922154e-32	2.09923937245123e-33	CYP2S1/PTGS1/CYP2J2/CYP4F11/CYP4F3/CYP4F12/CYP4Z1/CYP2A7/CYP1A2/CYP4A22/CYP2A6/CYP4A11/CYP2F1/PTGIS/CYP2U1/CYP2E1/TBXAS1/CYP2A13/CYP4F2/CYP1A1	20
GO:0016705	MF	GO:0016705	oxidoreductase activity, acting on paired donors, with incorporation or reduction of molecular oxygen	20/34	179/18432	2.31632872933832e-32	4.36793417532369e-31	8.70800274187338e-32	CYP2S1/PTGS1/CYP2J2/CYP4F11/CYP4F3/CYP4F12/CYP4Z1/CYP2A7/CYP1A2/CYP4A22/CYP2A6/CYP4A11/CYP2F1/PTGIS/CYP2U1/CYP2E1/TBXAS1/CYP2A13/CYP4F2/CYP1A1	20
GO:0016491	MF	GO:0016491	oxidoreductase activity	26/34	735/18432	3.62787008628711e-30	5.98598564237373e-29	1.1933783178576e-29	CYP2S1/PTGS1/CYP2J2/GPX1/CYP4F11/CYP4F3/CYP4F12/CYP4Z1/CYP2A7/ALOXE3/CYP1A2/ALOX5/CYP4A22/CYP2A6/CYP4A11/ALOX12B/CYP2F1/GPX4/PTGIS/CYP2U1/CYP2E1/TBXAS1/CYP2A13/CYP4F2/CYP1A1/ALOX15	26
GO:0070330	MF	GO:0070330	aromatase activity	12/34	25/18432	8.78785321796923e-28	1.28888513863549e-26	2.56954772455241e-27	CYP4F11/CYP4F3/CYP4F12/CYP4Z1/CYP2A7/CYP1A2/CYP4A11/CYP2F1/CYP2E1/CYP2A13/CYP4F2/CYP1A1	12
GO:0008392	MF	GO:0008392	arachidonic acid epoxygenase activity	11/34	17/18432	1.68758306789265e-27	2.22760964961829e-26	4.4410080734017e-27	CYP2S1/CYP2J2/CYP4F12/CYP4Z1/CYP2A7/CYP2A6/CYP4A11/CYP2F1/CYP2E1/CYP2A13/CYP4F2	11
GO:0046914	MF	GO:0046914	transition metal ion binding	23/34	1097/18432	8.00629967117218e-21	9.60755960540662e-20	1.91538269645268e-20	CYP2S1/CYP2J2/CYP4F11/CYP4F3/CYP4F12/CYP4Z1/CYP2A7/ALOXE3/CYP1A2/ALOX5/CYP4A22/CYP2A6/CYP4A11/ALOX12B/CYP2F1/PTGIS/CYP2U1/CYP2E1/TBXAS1/CYP2A13/CYP4F2/CYP1A1/ALOX15	23
GO:0008395	MF	GO:0008395	steroid hydroxylase activity	10/34	38/18432	4.81940096819137e-20	5.30134106501051e-19	1.05688617723495e-19	CYP2S1/CYP2J2/CYP2A7/CYP1A2/CYP2A6/CYP2F1/CYP2U1/CYP2E1/CYP2A13/CYP1A1	10
GO:0120250	MF	GO:0120250	fatty acid omega-hydroxylase activity	7/34	8/18432	3.00055925060729e-19	3.04672170061663e-18	6.0740065801767e-19	CYP4F11/CYP4F3/CYP4A22/CYP4A11/CYP2U1/CYP4F2/CYP1A1	7
GO:0102033	MF	GO:0102033	long-chain fatty acid omega-hydroxylase activity	6/34	7/18432	1.72772443592748e-16	1.52039750361619e-15	3.03109550162717e-16	CYP4F11/CYP4A22/CYP4A11/CYP2U1/CYP4F2/CYP1A1	6
GO:0106256	MF	GO:0106256	hydroperoxy icosatetraenoate dehydratase activity	6/34	7/18432	1.72772443592748e-16	1.52039750361619e-15	3.03109550162717e-16	CYP2S1/ALOXE3/CYP1A2/PTGIS/TBXAS1/CYP1A1	6
GO:0050051	MF	GO:0050051	leukotriene-B4 20-monooxygenase activity	5/34	5/18432	1.57035960098596e-14	1.29554667081342e-13	2.58282829109533e-14	CYP4F11/CYP4F3/CYP4F12/CYP4A11/CYP4F2	5
GO:0046872	MF	GO:0046872	metal ion binding	28/34	4246/18432	3.9362108776987e-13	3.05635197562487e-12	6.09320569303204e-13	CYP2S1/PTGS1/CYP2J2/PLA2G4B/CYP4F11/CYP4F3/CYP4F12/CYP4Z1/CYP2A7/ALOXE3/CYP1A2/PLA2G10/ALOX5/CYP4A22/CYP2A6/CYP4A11/ALOX12B/CYP2F1/DAGLA/PTGIS/CYP2U1/CYP2E1/TBXAS1/PLA2G2F/CYP2A13/CYP4F2/CYP1A1/ALOX15	28
GO:0043169	MF	GO:0043169	cation binding	28/34	4337/18432	6.88282654351178e-13	5.04740613190864e-12	1.0062611905719e-12	CYP2S1/PTGS1/CYP2J2/PLA2G4B/CYP4F11/CYP4F3/CYP4F12/CYP4Z1/CYP2A7/ALOXE3/CYP1A2/PLA2G10/ALOX5/CYP4A22/CYP2A6/CYP4A11/ALOX12B/CYP2F1/DAGLA/PTGIS/CYP2U1/CYP2E1/TBXAS1/PLA2G2F/CYP2A13/CYP4F2/CYP1A1/ALOX15	28
GO:0016713	MF	GO:0016713	oxidoreductase activity, acting on paired donors, with incorporation or reduction of molecular oxygen, reduced iron-sulfur protein as one donor, and incorporation of one atom of oxygen	5/34	9/18432	1.96829349322275e-12	1.36744600581791e-11	2.7261682731617e-12	CYP4F12/CYP4A22/CYP4A11/CYP2U1/CYP4F2	5
GO:0018685	MF	GO:0018685	alkane 1-monooxygenase activity	4/34	5/18432	4.81681634942428e-11	3.17909879062002e-10	6.33791624924247e-11	CYP4F12/CYP4A22/CYP4A11/CYP4F2	4
GO:0016702	MF	GO:0016702	oxidoreductase activity, acting on single donors with incorporation of molecular oxygen, incorporation of two atoms of oxygen	5/34	24/18432	6.51027198996629e-10	4.09217096512167e-09	8.15823557639886e-10	PTGS1/ALOXE3/ALOX5/ALOX12B/ALOX15	5
GO:0016701	MF	GO:0016701	oxidoreductase activity, acting on single donors with incorporation of molecular oxygen	5/34	25/18432	8.12716556675966e-10	4.8762993400558e-09	9.72148991239194e-10	PTGS1/ALOXE3/ALOX5/ALOX12B/ALOX15	5
GO:0016836	MF	GO:0016836	hydro-lyase activity	6/34	65/18432	1.89016941138286e-09	1.08479287957625e-08	2.16266523041517e-09	CYP2S1/ALOXE3/CYP1A2/PTGIS/TBXAS1/CYP1A1	6
GO:0016835	MF	GO:0016835	carbon-oxygen lyase activity	6/34	80/18432	6.74325382247021e-09	3.70878960235862e-08	7.39391866498927e-09	CYP2S1/ALOXE3/CYP1A2/PTGIS/TBXAS1/CYP1A1	6
GO:0016709	MF	GO:0016709	oxidoreductase activity, acting on paired donors, with incorporation or reduction of molecular oxygen, NAD(P)H as one donor, and incorporation of one atom of oxygen	5/34	40/18432	9.86913957307819e-09	5.21090569458528e-08	1.03885679716613e-08	CYP4F11/CYP4A22/CYP2E1/CYP4F2/CYP1A1	5
GO:0016853	MF	GO:0016853	isomerase activity	7/34	156/18432	1.20676740935862e-08	6.12666530905148e-08	1.22142450339942e-08	CYP2S1/CYP2J2/ALOXE3/ALOX12B/PTGDS/PTGIS/TBXAS1	7
GO:0004052	MF	GO:0004052	arachidonate 12(S)-lipoxygenase activity	3/34	4/18432	2.29090921569856e-08	1.12000006100818e-07	2.23285498606097e-08	ALOX5/ALOX12B/ALOX15	3
GO:0016829	MF	GO:0016829	lyase activity	7/34	199/18432	6.46554808710625e-08	3.04804409820723e-07	6.07664293900964e-08	CYP2S1/ALOXE3/CYP1A2/ALOX12B/PTGIS/TBXAS1/CYP1A1	7
GO:0051213	MF	GO:0051213	dioxygenase activity	5/34	93/18432	7.27091189477037e-07	3.30951851761962e-06	6.59792367946495e-07	PTGS1/ALOXE3/ALOX5/ALOX12B/ALOX15	5
GO:0019825	MF	GO:0019825	oxygen binding	4/34	39/18432	7.58038299501527e-07	3.33536851780672e-06	6.64945876755725e-07	CYP2A7/CYP2F1/CYP2E1/CYP1A1	4
GO:0016860	MF	GO:0016860	intramolecular oxidoreductase activity	4/34	51/18432	2.26739462390613e-06	9.65471259211644e-06	1.92478321214443e-06	CYP2S1/PTGDS/PTGIS/TBXAS1	4
GO:0047498	MF	GO:0047498	calcium-dependent phospholipase A2 activity	3/34	16/18432	3.15906566345598e-06	1.06331409436117e-05	2.11984468572801e-06	PLA2G4B/PLA2G10/PLA2G2F	3
GO:0004796	MF	GO:0004796	thromboxane-A synthase activity	2/34	2/18432	3.30271802036424e-06	1.06331409436117e-05	2.11984468572801e-06	CYP2S1/TBXAS1	2
GO:0008389	MF	GO:0008389	coumarin 7-hydroxylase activity	2/34	2/18432	3.30271802036424e-06	1.06331409436117e-05	2.11984468572801e-06	CYP2A6/CYP2A13	2
GO:0047066	MF	GO:0047066	phospholipid-hydroperoxide glutathione peroxidase activity	2/34	2/18432	3.30271802036424e-06	1.06331409436117e-05	2.11984468572801e-06	GPX1/GPX4	2
GO:0050486	MF	GO:0050486	intramolecular transferase activity, transferring hydroxy groups	2/34	2/18432	3.30271802036424e-06	1.06331409436117e-05	2.11984468572801e-06	CYP2J2/ALOXE3	2
GO:0052869	MF	GO:0052869	arachidonic acid omega-hydroxylase activity	2/34	2/18432	3.30271802036424e-06	1.06331409436117e-05	2.11984468572801e-06	CYP2U1/CYP4F2	2
GO:0097258	MF	GO:0097258	20-hydroxy-leukotriene B4 omega oxidase activity	2/34	2/18432	3.30271802036424e-06	1.06331409436117e-05	2.11984468572801e-06	CYP4F3/CYP4F2	2
GO:0097259	MF	GO:0097259	20-aldehyde-leukotriene B4 20-monooxygenase activity	2/34	2/18432	3.30271802036424e-06	1.06331409436117e-05	2.11984468572801e-06	CYP4F3/CYP4F2	2
GO:0102207	MF	GO:0102207	docosanoate omega-hydroxylase activity	2/34	2/18432	3.30271802036424e-06	1.06331409436117e-05	2.11984468572801e-06	CYP4F3/CYP4F2	2
GO:0106255	MF	GO:0106255	hydroperoxy icosatetraenoate isomerase activity	2/34	2/18432	3.30271802036424e-06	1.06331409436117e-05	2.11984468572801e-06	CYP2J2/ALOXE3	2
GO:0016298	MF	GO:0016298	lipase activity	5/34	130/18432	3.81465507984166e-06	1.19889159652167e-05	2.39013476180555e-06	PLA2G4B/PLA2G10/DAGLA/MGLL/PLA2G2F	5
GO:0052689	MF	GO:0052689	carboxylic ester hydrolase activity	5/34	152/18432	8.19116074867269e-06	2.51449585773208e-05	5.01295027458549e-06	PLA2G4B/PLA2G10/DAGLA/MGLL/PLA2G2F	5
GO:0008404	MF	GO:0008404	arachidonic acid 14,15-epoxygenase activity	2/34	3/18432	9.89668504572087e-06	2.83991831746773e-05	5.66171913370759e-06	CYP2J2/CYP4Z1	2
GO:0036134	MF	GO:0036134	12-hydroxyheptadecatrienoic acid synthase activity	2/34	3/18432	9.89668504572087e-06	2.83991831746773e-05	5.66171913370759e-06	CYP2S1/TBXAS1	2
GO:0120319	MF	GO:0120319	long-chain fatty acid omega-1 hydroxylase activity	2/34	3/18432	9.89668504572087e-06	2.83991831746773e-05	5.66171913370759e-06	CYP2E1/CYP1A1	2
GO:0101021	MF	GO:0101021	estrogen 2-hydroxylase activity	2/34	5/18432	3.29126346800431e-05	9.24354846333125e-05	1.84281269205168e-05	CYP1A2/CYP1A1	2
GO:0004623	MF	GO:0004623	phospholipase A2 activity	3/34	36/18432	3.9274801497796e-05	0.000108005704118939	2.15322376632654e-05	PLA2G4B/PLA2G10/PLA2G2F	3
GO:0004620	MF	GO:0004620	phospholipase activity	4/34	108/18432	4.51456442341252e-05	0.000121616837528664	2.42457810065119e-05	PLA2G4B/PLA2G10/MGLL/PLA2G2F	4
GO:0101020	MF	GO:0101020	estrogen 16-alpha-hydroxylase activity	2/34	8/18432	9.18358618962983e-05	0.000242446675406228	4.83346641559465e-05	CYP1A2/CYP1A1	2
GO:0004601	MF	GO:0004601	peroxidase activity	3/34	55/18432	0.000140895882210649	0.000364671695133445	7.27016936071462e-05	PTGS1/GPX1/GPX4	3
GO:0016684	MF	GO:0016684	oxidoreductase activity, acting on peroxide as acceptor	3/34	57/18432	0.000156746358252211	0.000397894601717152	7.93250800871515e-05	PTGS1/GPX1/GPX4	3
GO:0047372	MF	GO:0047372	acylglycerol lipase activity	2/34	15/18432	0.000341606303300357	0.000850793057276361	0.000169615840764825	DAGLA/MGLL	2
GO:0016209	MF	GO:0016209	antioxidant activity	3/34	85/18432	0.000510788156787149	0.00124859327214636	0.000248922103697441	PTGS1/GPX1/GPX4	3
GO:0004602	MF	GO:0004602	glutathione peroxidase activity	2/34	22/18432	0.00074547561982101	0.00178914148757042	0.00035668689943589	GPX1/GPX4	2
GO:0004622	MF	GO:0004622	lysophospholipase activity	2/34	24/18432	0.000888641734622175	0.0020946555173237	0.000417594800104406	PLA2G4B/MGLL	2
GO:0016866	MF	GO:0016866	intramolecular transferase activity	2/34	27/18432	0.00112620999275566	0.00260806524638154	0.000519949211798552	CYP2J2/ALOXE3	2
GO:0016628	MF	GO:0016628	oxidoreductase activity, acting on the CH-CH group of donors, NAD or NADP as acceptor	2/34	28/18432	0.00121144130779315	0.0027570733211844	0.000549655765786364	CYP2S1/TBXAS1	2
GO:0008116	MF	GO:0008116	prostaglandin-I synthase activity	1/34	1/18432	0.00184461805555569	0.00342943075117396	0.000683698315624793	PTGIS	1
GO:0016711	MF	GO:0016711	flavonoid 3'-monooxygenase activity	1/34	1/18432	0.00184461805555569	0.00342943075117396	0.000683698315624793	CYP1A1	1
GO:0018601	MF	GO:0018601	4-nitrophenol 2-monooxygenase activity	1/34	1/18432	0.00184461805555569	0.00342943075117396	0.000683698315624793	CYP2E1	1
GO:0047677	MF	GO:0047677	arachidonate 8(R)-lipoxygenase activity	1/34	1/18432	0.00184461805555569	0.00342943075117396	0.000683698315624793	ALOX12B	1
GO:0051120	MF	GO:0051120	hepoxilin A3 synthase activity	1/34	1/18432	0.00184461805555569	0.00342943075117396	0.000683698315624793	ALOXE3	1
GO:0052722	MF	GO:0052722	fatty acid in-chain hydroxylase activity	1/34	1/18432	0.00184461805555569	0.00342943075117396	0.000683698315624793	CYP4Z1	1
GO:0052870	MF	GO:0052870	tocopherol omega-hydroxylase activity	1/34	1/18432	0.00184461805555569	0.00342943075117396	0.000683698315624793	CYP4F2	1
GO:0052871	MF	GO:0052871	alpha-tocopherol omega-hydroxylase activity	1/34	1/18432	0.00184461805555569	0.00342943075117396	0.000683698315624793	CYP4F2	1
GO:0052872	MF	GO:0052872	tocotrienol omega-hydroxylase activity	1/34	1/18432	0.00184461805555569	0.00342943075117396	0.000683698315624793	CYP4F2	1
GO:0102116	MF	GO:0102116	laurate hydroxylase activity	1/34	1/18432	0.00184461805555569	0.00342943075117396	0.000683698315624793	CYP4A22	1
GO:0103002	MF	GO:0103002	16-hydroxypalmitate dehydrogenase activity	1/34	1/18432	0.00184461805555569	0.00342943075117396	0.000683698315624793	CYP4A22	1
GO:0106237	MF	GO:0106237	arachidonate 12(R)-lipoxygenase activity	1/34	1/18432	0.00184461805555569	0.00342943075117396	0.000683698315624793	ALOX12B	1
GO:0106301	MF	GO:0106301	arachidonic acid 5,6-epoxygenase activity	1/34	1/18432	0.00184461805555569	0.00342943075117396	0.000683698315624793	CYP2J2	1
GO:0016614	MF	GO:0016614	oxidoreductase activity, acting on CH-OH group of donors	3/34	138/18432	0.00207338775540159	0.00380121088490292	0.000757817162061985	CYP4F3/CYP4A22/CYP4F2	3
GO:0032451	MF	GO:0032451	demethylase activity	2/34	40/18432	0.00246541001922042	0.00445800167859035	0.000888756315508442	CYP1A2/CYP1A1	2
GO:0051879	MF	GO:0051879	Hsp90 protein binding	2/34	43/18432	0.00284432684580462	0.00507366410332716	0.00101149603335868	CYP2E1/CYP1A1	2
GO:0030544	MF	GO:0030544	Hsp70 protein binding	2/34	46/18432	0.00324885088343446	0.00571797755484466	0.00113994767839806	CYP2E1/CYP1A1	2
GO:0005504	MF	GO:0005504	fatty acid binding	2/34	49/18432	0.00367870457378904	0.00579218104628547	0.0011547410379357	CYP4F11/PTGDS	2
GO:0004051	MF	GO:0004051	arachidonate 5-lipoxygenase activity	1/34	2/18432	0.00368593339309076	0.00579218104628547	0.0011547410379357	ALOX5	1
GO:0004666	MF	GO:0004666	prostaglandin-endoperoxide synthase activity	1/34	2/18432	0.00368593339309076	0.00579218104628547	0.0011547410379357	PTGS1	1
GO:0008405	MF	GO:0008405	arachidonic acid 11,12-epoxygenase activity	1/34	2/18432	0.00368593339309076	0.00579218104628547	0.0011547410379357	CYP2J2	1
GO:0036403	MF	GO:0036403	arachidonate 8(S)-lipoxygenase activity	1/34	2/18432	0.00368593339309076	0.00579218104628547	0.0011547410379357	ALOX5	1
GO:0047196	MF	GO:0047196	long-chain-alcohol O-fatty-acyltransferase activity	1/34	2/18432	0.00368593339309076	0.00579218104628547	0.0011547410379357	AWAT1	1
GO:0071614	MF	GO:0071614	linoleic acid epoxygenase activity	1/34	2/18432	0.00368593339309076	0.00579218104628547	0.0011547410379357	CYP2J2	1
GO:0102966	MF	GO:0102966	arachidoyl-CoA:1-dodecanol O-acyltransferase activity	1/34	2/18432	0.00368593339309076	0.00579218104628547	0.0011547410379357	AWAT1	1
GO:1990136	MF	GO:1990136	linoleate 9S-lipoxygenase activity	1/34	2/18432	0.00368593339309076	0.00579218104628547	0.0011547410379357	ALOX12B	1
GO:0008289	MF	GO:0008289	lipid binding	6/34	831/18432	0.00375837358616145	0.00583653309850954	0.00116358315361036	PLA2G4B/CYP4F11/PLA2G10/PTGDS/PLA2G2F/ALOX15	6
GO:0016627	MF	GO:0016627	oxidoreductase activity, acting on the CH-CH group of donors	2/34	60/18432	0.00546711569658151	0.00810179589576615	0.00161519056933137	CYP2S1/TBXAS1	2
GO:0004667	MF	GO:0004667	prostaglandin-D synthase activity	1/34	3/18432	0.00552395174711329	0.00810179589576615	0.00161519056933137	PTGDS	1
GO:0016165	MF	GO:0016165	linoleate 13S-lipoxygenase activity	1/34	3/18432	0.00552395174711329	0.00810179589576615	0.00161519056933137	ALOX15	1
GO:0050473	MF	GO:0050473	arachidonate 15-lipoxygenase activity	1/34	3/18432	0.00552395174711329	0.00810179589576615	0.00161519056933137	ALOX15	1
GO:0070576	MF	GO:0070576	vitamin D 24-hydroxylase activity	1/34	3/18432	0.00552395174711329	0.00810179589576615	0.00161519056933137	CYP1A1	1
GO:0017064	MF	GO:0017064	fatty acid amide hydrolase activity	1/34	4/18432	0.00735867884248476	0.0104445764215913	0.00208225207766971	FAAH2	1
GO:0033695	MF	GO:0033695	oxidoreductase activity, acting on CH or CH2 groups, quinone or similar compound as acceptor	1/34	4/18432	0.00735867884248476	0.0104445764215913	0.00208225207766971	CYP1A2	1
GO:0034875	MF	GO:0034875	caffeine oxidase activity	1/34	4/18432	0.00735867884248476	0.0104445764215913	0.00208225207766971	CYP1A2	1
GO:0033293	MF	GO:0033293	monocarboxylic acid binding	2/34	81/18432	0.00976884620605203	0.0137179542467965	0.00273483936339643	CYP4F11/PTGDS	2
GO:0005543	MF	GO:0005543	phospholipid binding	4/34	474/18432	0.010878008822598	0.0151147069956098	0.00301329884282493	PLA2G4B/PLA2G10/PLA2G2F/ALOX15	4
GO:0016788	MF	GO:0016788	hydrolase activity, acting on ester bonds	5/34	755/18432	0.011817849985115	0.0162495437295332	0.00323954221083197	PLA2G4B/PLA2G10/DAGLA/MGLL/PLA2G2F	5
GO:0003847	MF	GO:0003847	1-alkyl-2-acetylglycerophosphocholine esterase activity	1/34	8/18432	0.0146647887979501	0.0199562074363857	0.00397851025446285	PLA2G10	1
GO:0008430	MF	GO:0008430	selenium binding	1/34	9/18432	0.0164831451364686	0.0219775268486249	0.00438148461894435	GPX4	1
GO:0016679	MF	GO:0016679	oxidoreductase activity, acting on diphenols and related substances as donors	1/34	9/18432	0.0164831451364686	0.0219775268486249	0.00438148461894435	CYP1A1	1
GO:0008401	MF	GO:0008401	retinoic acid 4-hydroxylase activity	1/34	10/18432	0.0182982443638126	0.0241536825602326	0.0048153274641612	CYP2S1	1
GO:0004465	MF	GO:0004465	lipoprotein lipase activity	1/34	11/18432	0.0201100921377586	0.0257721569144091	0.00513798981547231	DAGLA	1
GO:0016725	MF	GO:0016725	oxidoreductase activity, acting on CH or CH2 groups	1/34	11/18432	0.0201100921377586	0.0257721569144091	0.00513798981547231	CYP1A2	1
GO:0102545	MF	GO:0102545	phosphatidyl phospholipase B activity	1/34	11/18432	0.0201100921377586	0.0257721569144091	0.00513798981547231	PLA2G4B	1
GO:0031072	MF	GO:0031072	heat shock protein binding	2/34	124/18432	0.021887583437421	0.0277803943628805	0.00553835613295066	CYP2E1/CYP1A1	2
GO:0008970	MF	GO:0008970	phospholipase A1 activity	1/34	17/18432	0.0309132138978249	0.0388623260429798	0.00774767265609646	PLA2G4B	1
GO:0031406	MF	GO:0031406	carboxylic acid binding	2/34	171/18432	0.0395409257785814	0.0492396434223844	0.0098165158338087	CYP4F11/PTGDS	2
