# Supplementary material for: The deregulation of arachidonic acid metabolism in ovarian cancer
Source: Front Oncol. 2024 May 2;14:1381894. doi: 10.3389/fonc.2024.1381894 (PMC11100328; doi:10.3389/fonc.2024.1381894)
Supplement: Supplementary file 1 [file DataSheet_1.zip › Supplementary Material/OS and PFS/os/38.forest/input.txt]

gene	KM	HR	HR.95L	HR.95H	pvalue
EGFR	0.332112829	1.068779412	1.024523914	1.114946578	0.002050272
PTGIS	0.09959795	1.01350161	1.004727427	1.022352417	0.002502185
ALOX5AP	0.062063571	1.005734512	1.00062019	1.010874975	0.027926273
HPGD	0.276845255	0.989042201	0.977079212	1.001151661	0.075966252
ALOX5	0.170593355	1.01527938	0.99642091	1.03449477	0.112931745
ALOX15	0.065736802	0.845303101	0.67155747	1.064000276	0.152274979
IL1B	0.032649396	1.026576647	0.990334734	1.064144856	0.152619633
PTGES	0.369791627	1.010425975	0.994448695	1.026659954	0.202157983
GSTP1	0.03818289	0.999582023	0.998929534	1.000234938	0.209529967
CYP1A1	0.133389577	1.159691946	0.920109977	1.46165724	0.209557809
NOS2	0.569159118	1.620012345	0.759669497	3.454712881	0.211820563
CYP2A13	0.382590802	1.151711964	0.916353503	1.447520465	0.225884973
CYP1A2	0.277999127	1.034885411	0.971026941	1.102943461	0.291326742
ALOXE3	0.546037183	0.880784369	0.685056577	1.132433627	0.322165726
TNF	0.974199749	0.992118296	0.974850893	1.009691555	0.377067099
COX5A	0.667715409	0.999221068	0.997424905	1.001020465	0.395952494
GSTM1	0.889642758	0.995498798	0.9851484	1.00595794	0.397550903
CYP3A4	0.831116523	0.434076917	0.056725489	2.321659713	0.421534008
PTGS1	0.667883716	1.001196691	0.998259228	1.004142797	0.425002108
PPARG	0.453911174	1.042953229	0.936479469	1.161532605	0.44399164
PTGER4	0.826128654	1.025360206	0.953170088	1.103017778	0.501362875
LTC4S	0.306165076	1.003071392	0.993580902	1.012652533	0.527214998
COTL1	0.074029911	1.004589994	0.988449711	1.02099383	0.579473229
ALOX12B	0.696762156	0.937014917	0.66005001	1.330197624	0.715926342
GPX4	0.267143934	0.999731631	0.998246375	1.001219096	0.723463726
CYSLTR1	0.216143832	1.013073549	0.927801507	1.106182743	0.7721729
ABCB1	0.360848226	0.978866489	0.7614847	1.258304471	0.867598885
CYP2E1	0.359719176	1.035882673	0.62586096	1.714522843	0.89092936
NR1I2	0.845838993	0.976869653	0.593655868	1.607453695	0.92662424
