# Supplementary material for: The deregulation of arachidonic acid metabolism in ovarian cancer
Source: Front Oncol. 2024 May 2;14:1381894. doi: 10.3389/fonc.2024.1381894 (PMC11100328; doi:10.3389/fonc.2024.1381894)
Supplement: Supplementary file 1 [file DataSheet_1.zip › Supplementary Material/OS and PFS/os/cox.result.txt]

gene	KM	HR	HR.95L	HR.95H	pvalue
PTGS1	0.667883716275636	1.00119669064338	0.998259228127455	1.0041427968921	0.425002108362639
COX5A	0.667715409090261	0.999221067879552	0.99742490538949	1.00102046489852	0.395952494144474
IL1B	0.0326493963468304	1.02657664747893	0.990334734111145	1.06414485612782	0.152619632554202
ALOX5	0.170593355197809	1.01527938006722	0.996420909921638	1.03449476955551	0.112931745271828
NOS2	0.569159118061142	1.62001234464692	0.759669497038762	3.45471288111295	0.211820562933235
PPARG	0.453911173784764	1.04295322870449	0.936479469320468	1.16153260471842	0.443991639619743
TNF	0.974199749302393	0.99211829631983	0.974850892758443	1.00969155509248	0.377067099284024
PTGES	0.369791627031872	1.01042597505761	0.994448694942691	1.02665995366403	0.202157982705665
PTGER4	0.82612865376743	1.02536020597727	0.953170087754905	1.103017777738	0.501362875403097
EGFR	0.332112829087446	1.0687794121348	1.02452391375587	1.11494657807998	0.00205027151590967
HPGD	0.27684525486065	0.989042201045713	0.977079211864132	1.00115166055275	0.0759662518017814
PTGIS	0.0995979498406208	1.01350160981393	1.00472742712047	1.02235241655472	0.002502185427039
ALOX15	0.0657368024755072	0.845303101401494	0.671557469673395	1.06400027623323	0.152274978669624
ALOX5AP	0.0620635707909921	1.00573451248155	1.00062019023746	1.01087497480583	0.0279262729657756
ALOXE3	0.546037182615606	0.88078436882111	0.685056577016097	1.13243362721758	0.322165725689532
ALOX12B	0.696762155584728	0.93701491742293	0.660050010384876	1.33019762390601	0.715926342244949
LTC4S	0.306165075901889	1.00307139207828	0.993580902309357	1.01265253314279	0.527214997909547
GPX4	0.267143934342754	0.999731630611714	0.998246375257777	1.00121909582438	0.723463725965717
CYSLTR1	0.216143831688008	1.0130735492411	0.927801506919625	1.1061827433105	0.77217290016421
COTL1	0.0740299111539644	1.00458999405767	0.988449711292405	1.02099382966205	0.579473229344558
CYP3A4	0.831116523253732	0.434076917322708	0.0567254885962136	3.32165971268446	0.421534008045699
CYP2E1	0.359719175889001	1.03588267338357	0.625860960369642	1.71452284287319	0.890929359628387
CYP1A1	0.13338957673665	1.15969194589461	0.920109976615293	1.46165724049651	0.209557809134785
CYP1A2	0.277999127204822	1.03488541147626	0.971026940586128	1.1029434613214	0.291326742357048
ABCB1	0.360848226374691	0.978866488823161	0.761484700111447	1.258304471253	0.867598885119183
GSTM1	0.889642758483239	0.995498797583402	0.985148400455036	1.0059579404811	0.39755090262279
GSTP1	0.0381828897772302	0.999582022866886	0.998929533962025	1.00023493796975	0.209529966610168
CYP2A13	0.38259080232016	1.15171196430821	0.916353503048058	1.44752046488451	0.225884972701576
NR1I2	0.845838993421006	0.976869653116849	0.593655868258971	1.6074536953189	0.926624239624936
