# Supplementary material for: The deregulation of arachidonic acid metabolism in ovarian cancer
Source: Front Oncol. 2024 May 2;14:1381894. doi: 10.3389/fonc.2024.1381894 (PMC11100328; doi:10.3389/fonc.2024.1381894)
Supplement: Supplementary file 1 [file DataSheet_1.zip › Supplementary Material/OS and PFS/os/expTime.txt]

geneNames	futime	fustat	PTGS1	COX5A	IL1B	ALOX5	NOS2	PPARG	TNF	PTGES	PTGER4	EGFR	HPGD	PTGIS	ALOX15	ALOX5AP	ALOXE3	ALOX12B	LTC4S	GPX4	CYSLTR1	COTL1	CYP3A4	CYP2E1	CYP1A1	CYP1A2	ABCB1	GSTM1	GSTP1	CYP2A13	NR1I2
TCGA-24-1104-01A-01R-1565-13	1933	1	87.6066	150.7198	6.536	7.9017	0.0695	1.3331	0.5791	3.1496	1.2998	1.6894	0.4229	4.0348	0	21.9243	0.0335	0	35.3531	210.62	0.3329	13.6103	0.1276	0.144	0.1981	0.0402	0.3362	14.9206	398.7756	0.0204	0.1505
TCGA-25-1320-01A-01R-1565-13	1155	1	85.5304	41.1013	3.5156	8.3504	0.0587	0.8356	5.9878	10.4976	2.1465	5.0785	0.9394	9.4728	0.0254	13.1574	0.4809	0.2039	5.7679	133.2765	0.2604	8.32	0.0042	0.3565	0.0555	0.0137	0.1766	5.9997	147.2536	0.0489	0.1814
TCGA-24-1850-01A-01R-1567-13	168	0	58.8014	147.9173	2.1159	5.6869	0.0517	0.4083	3.9492	1.546	4.9129	2.1647	23.7683	31.4284	0.8824	15.894	0.3368	0.1065	2.8342	277.5057	0.2334	23.2255	0.048	0.287	0.116	0.1763	0.1163	1.3449	256.9624	0	0.3079
TCGA-61-2101-01A-01R-1568-13	1688	1	66.1223	67.7577	0.7049	5.8305	0.0424	0.1234	0.8682	5.1094	2.9959	3.3861	0.2191	4.9025	0.0138	4.4954	0.031	0.0467	7.0789	125.7492	0.1235	4.0251	0.0103	0.1381	0.0277	0.0037	0.1724	0	230.4065	0.0066	0.0477
TCGA-23-1111-01A-01R-1567-13	98	0	30.9794	115.1023	0.1453	3.8044	0.0265	0.1285	0.6078	7.5041	0.592	6.589	5.2602	12.0476	0	2.1333	0.0813	0.313	23.3936	65.283	0.1361	6.7814	0	0.6783	0.0867	0.014	0.456	0.0058	344.405	0	0.0975
TCGA-25-2396-01A-01R-1569-13	92	1	82.6294	98.1585	1.524	11.116	0.1086	0.1896	3.473	2.8494	1.8115	0.9344	0.3316	5.9997	0.1185	11.3961	0.4826	0.0348	7.4056	221.3747	0.2711	11.2507	0.0056	0.3197	0.0739	0.2318	0.244	0.0152	387.4623	0.0217	0.3338
TCGA-30-1714-01A-02R-1567-13	1158	1	12.9335	158.5048	2.7315	0.8403	0.0079	0.1997	27.5623	3.1493	1.6214	1.0352	4.0928	2.0758	0.0617	3.1717	0.3982	1.0273	4.7623	185.8443	0.0688	3.3946	0.0515	0.105	0.0933	0.0556	0.103	0.0416	284.5341	0.0396	0.3883
TCGA-04-1347-01A-01R-1564-13	1919	0	33.8988	120.867	0.2263	0.4887	0.1548	0.1501	0.3534	0.3252	5.6521	1.6866	0.8816	2.7051	0.0259	1.7911	0.1168	0.208	1.4004	372.1659	0.0039	7.6797	0.013	0.016	0.0327	0.007	0.0479	21.9988	342.6051	0.1872	0.9633
TCGA-59-2351-01A-01R-1569-13	3532	0	94.9128	109.8258	2.1955	7.1106	0.2763	0.6441	1.3435	3.0684	2.1959	3.164	3.3989	9.0975	0.0174	30.0809	0.6098	0.1285	4.6376	157.6863	0.5599	17.7762	0.0637	0.0876	0.035	0.5195	0.1496	0.0078	469.0109	0	0.2368
TCGA-09-1659-01B-01R-1564-13	304	1	20.2006	243.6155	1.1613	15.7471	0.0853	0.2405	7.9805	5.1841	0.8669	1.1497	0.1145	2.1579	0.0312	29.2318	0.0187	0.0128	28.4007	187.9856	0.2022	10.4341	0.0173	0.195	0	0.0075	0.3268	16.4737	606.7793	0	0.0697
TCGA-24-1431-01A-01R-1566-13	567	1	41.7601	136.4604	2.644	2.615	0.0165	0.3805	0.8118	0.2497	2.7163	0.4601	4.128	3.5056	0.0054	21.3099	0.029	0.0066	6.5676	139.8305	0.1501	25.5328	0.0215	0.185	0.0216	0.1508	0.0622	0.094	449.1903	0	0.1992
TCGA-31-1951-01A-01R-1568-13	684	0	109.3504	90.2776	5.4364	8.9944	0.0464	0.492	3.0435	2.842	4.2388	5.1028	0.2955	10.7289	0.0464	17.463	0.1838	0.1545	6.6573	100.0036	0.2738	21.9938	0.0604	0.343	0.0608	0.3462	0.2276	0.0063	237.7299	0	0.257
TCGA-29-1769-01A-01R-1567-13	699	0	26.0331	133.907	2.8541	8.0124	0.013	0.5976	3.412	7.5389	0.9101	1.4227	0.904	4.1869	0.0338	15.3697	0.4212	0.0417	35.0627	246.8015	0.6513	8.756	0.0226	0.0179	0.0284	0.2011	0.0773	0	616.7034	0.2494	0.1525
TCGA-13-0916-01A-01R-1564-13	1785	0	77.6158	145.3408	0.5572	1.7223	0.2616	1.4888	0.7539	3.1715	1.0966	2.2523	0.2494	1.6746	0.0157	3.3748	0.8591	0.2026	12.4344	102.8745	0.1533	9.9345	0.0068	1.6354	0.2313	0.6034	0.8069	19.6154	565.7815	0.788	0.6571
TCGA-61-1721-01A-01R-1569-13	338	0	3.1642	48.8851	0.3523	3.9847	0.771	13.8314	0.3088	1.6567	1.7214	7.822	0.9497	58.2221	0.0417	14.0485	0.0251	0	19.3652	169.8973	0.2919	12.7788	0.007	0.0808	0.042	0	2.8902	24.9047	190.3046	0.1472	0.035
TCGA-61-2008-02A-01R-1568-13	932	0	313.3745	127.4721	1.6255	8.201	0.043	0.2562	9.6947	4.3442	2.7602	1.2955	1.0602	2.9158	0.0479	12.9645	0.7832	0.059	4.1713	152.7146	0.4029	14.3448	0.0719	0.3482	0.0322	0	0.5134	8.9395	358.3899	0	0.1557
TCGA-20-1687-01A-01R-1566-13	81	0	77.9267	164.6287	3.8891	15.0295	0.0093	0.2477	0.8763	18.0575	0.9335	4.8123	0.1735	8.4037	0.1327	22.9633	0.0109	0.0372	21.7762	127.5733	0.2678	15.7255	0.0302	0.0828	0	0.013	0.2767	1.9756	224.2903	0.0116	0.0607
TCGA-29-2414-01A-02R-1569-13	2621	1	161.6117	87.774	0.8031	2.2027	0.0478	0.2826	0.2504	4.2892	0.7411	1.6672	4.8704	4.8589	0.062	6.5789	0.5419	0.9871	7.9855	82.3328	0.0642	6.9555	0	0.2926	0.0125	0.1141	0.0785	0.0167	329.2555	0.0597	0.3046
TCGA-29-2414-02A-01R-1569-13	2621	1	146.6205	122.0773	0.9136	4.8655	0.0635	0.2273	1.0879	1.556	2.012	1.3231	1.1572	1.0758	0.0634	7.3509	0.5539	1.1576	9.8558	78.2715	0.3511	12.1348	0.0381	0.9509	0.0064	0.1371	0.301	0	350.9665	0.061	0.8222
TCGA-13-1411-01A-01R-1565-13	531	1	35.7727	62.4961	9.5766	18.1628	0.2041	0.3931	6.8646	0.7489	3.1539	2.647	0.192	15.4863	0.0784	59.8415	0.0538	0.0368	2.323	188.8107	0.4452	22.8945	0.0037	0.067	0.0489	0.105	0.3052	8.0033	269.7564	0	0.148
TCGA-24-1928-01A-01R-1567-13	336	1	27.4391	78.5536	4.2374	20.4958	0.0787	0.3614	0.9052	15.8457	2.3459	1.8268	12.7669	5.6427	0.0433	18.2007	0.1523	0.2038	5.4098	107.5372	0.2872	14.6003	0	0.2728	0.2141	0.2893	0.5539	0.0318	288.3256	0.0606	0.0966
TCGA-31-1959-01A-01R-1568-13	67	0	83.658	49.8284	2.582	7.1044	0.1251	0.4368	24.9213	9.2181	5.1173	7.6237	0.0796	30.7658	0.2534	21.4592	0.1463	0.2805	2.7696	175.9885	0.5535	21.4691	0.013	0.2082	0.0131	0.2249	0.658	16.1303	472.8042	0.025	0.4336
TCGA-57-1586-01A-02R-1567-13	679	0	50.8065	113.1788	0.9507	3.4329	0.0885	0.4119	1.2873	3.3342	1.1311	2.5392	3.6169	1.6316	0.6837	5.7801	0.3829	0.1701	4.9629	89.5987	0.1678	6.8244	0.0115	0.0364	0.0058	0	0.1485	0.0077	330.5323	0.0442	0.4774
TCGA-09-2044-01B-01R-1568-13	186	0	23.6859	182.706	11.3082	5.6369	0.0435	0.5655	2.395	1.0795	2.5272	1.2539	354.7839	0.7605	0.1243	32.1465	0.977	0.2184	3.9067	402.2448	1.2719	17.1099	0.0075	0.3262	0.0304	0.0896	0.1669	19.1527	173.2502	0.0362	0.3865
TCGA-13-1506-01A-01R-1565-13	1039	1	61.9715	130.9793	3.3942	1.1846	0.1203	0.6593	7.285	32.0981	1.0527	1.5941	0.5741	3.634	0.4297	7.0873	1.8432	2.8425	2.4861	116.2818	0.0713	12.4567	0.344	0.1952	0.0236	0.076	0.0618	0.0211	819.3217	0.2405	0.3639
TCGA-25-1870-01A-01R-1567-13	455	1	20.9884	77.1989	13.4705	9.3949	0.0832	0.117	3.0862	1.9741	2.2048	1.9359	0.5591	1.4784	0.0648	19.2468	0.1995	0.02	8.9961	126.8618	0.2104	13.8198	0.0324	0.2263	0.0163	0.52	0.2707	0.0219	152.0785	0	0.3537
TCGA-09-0366-01A-01R-1564-13	1757	1	73.5434	92.3344	16.2442	37.8899	0.0553	0.3139	0.5369	6.4846	2.3847	5.4203	0.6206	6.9362	0.0239	189.4866	0.5606	0.1181	36.6518	154.2704	1.2559	40.877	0.0426	0.0871	0.008	0.0489	0.1824	26.1904	294.1955	0.0102	0.1942
TCGA-30-1892-01A-01R-1568-13	1484	1	39.605	152.3561	1.9287	7.2606	0.1702	0.5229	0.3905	9.0253	1.752	2.4008	1.2015	20.1656	0.0184	17.8847	0.0415	0.3068	18.0608	225.1113	0.3419	10.0464	0.0461	0.1913	0	1.4345	0.068	0.0745	339.7226	0.2482	0.0348
TCGA-13-0893-01B-01R-1565-13	1319	1	106.7396	118.2848	0.2646	9.6754	0.0452	0.3328	0.7116	1.7804	1.2589	2.3801	0.2789	5.5145	0.0098	16.1113	0.0485	0.1268	8.4595	114.9542	0.2771	6.1523	0.0196	0.0207	0.1332	3.262	0.4106	8.1605	461.4223	0.5937	0.0247
TCGA-09-2056-01B-01R-1568-13	379	0	39.2242	214.8477	8.2161	20.2997	0.0912	1.0584	14.0798	32.4685	0.864	2.1944	0.1233	1.2194	0.0592	23.2474	0.6577	0.1315	8.48	298.5246	0.3507	11.7272	0.0237	0.1209	0.0199	1.9467	0.127	0	614.6472	1.1623	0.0745
TCGA-29-1781-01A-01R-1567-13	255	0	30.3188	229.7926	4.3763	10.9356	0.0129	0.779	5.7647	3.6367	4.1955	0.8258	0.5704	1.5094	0.0279	30.8584	0	0.0138	37.1835	150.8533	1.4186	23.3304	0.0335	0.0707	0.0169	0	0.2089	17.6444	476.7142	0.0322	0.0667
TCGA-04-1364-01A-01R-1565-13	1024	1	24.729	124.3382	0.1257	1.844	0.0368	0.3375	1.6739	1.4949	0.1778	1.0171	1.8751	2.3145	0.3083	0.3001	0.3303	0.5377	1.6918	105.6583	0.0259	13.0544	0.0053	0.0655	0.3054	0	0.1009	23.861	594.106	0.0102	0.7729
TCGA-29-1707-02A-01R-1567-13	1277	0	124.23	111.4506	13.1153	10.1634	1.1191	0.1964	14.8523	31.6166	0.8956	5.265	0.1259	0.0581	0.0048	26.0448	0.6071	0.0944	6.3036	174.3207	0.4567	10.5315	0.1148	0.2592	0.0048	0.0103	0.0782	9.6633	386.9684	0	0.0722
TCGA-59-2363-01A-01R-1569-13	165	0	29.4319	72.3038	1.199	4.0142	0.187	0.1978	11.0619	11.8324	1.6456	5.4906	0.1284	4.1681	0.298	5.5744	0.0994	0.1838	1.6309	90.5285	0.0974	9.5191	0.0276	1.1676	0.0056	0.0358	0.1281	12.0624	502.8904	0.0319	0.3717
TCGA-24-1416-01A-01R-1565-13	194	0	37.5989	230.567	3.8801	8.2427	0.0288	0.4691	1.5546	15.9642	1.0362	2.6793	0.2427	1.9324	0.344	27.2402	0.633	0.1383	10.0708	77.1562	0.1274	17.0661	0.0299	0.1369	0	0.0323	0.1538	0	612.0952	0.1871	0.4989
TCGA-20-1686-01A-01R-1566-13	89	0	9.5113	153.5322	0.2889	3.0847	3.3852	4.4993	0.1363	0.496	0.2582	2.2573	0.1117	2.4394	1.0603	2.3555	0.1764	0	1.919	224.6897	0.3082	4.7265	0.2974	0.4517	0.0749	0.0146	0.2992	0.0546	446.5729	0.026	0.2721
TCGA-29-1697-01A-01R-1567-13	949	1	209.0584	173.5501	0.6832	3.8488	0.0404	0.2401	1.6356	6.8631	1.2133	2.5481	0.217	0.1975	0.4363	1.799	1.684	1.2989	6.1802	113.304	0.1637	48.4127	0.1707	0.1744	0.0694	3.9947	0.4101	13.4999	719.3157	0.0694	0.6009
TCGA-29-1770-01A-01R-1567-13	741	0	81.7396	103.2108	1.6053	3.4846	0.1269	0.5357	6.6476	5.3746	3.0293	2.5657	0.6613	10.2062	0.0082	18.6559	1.6333	0.1627	10.0372	190.8873	0.2407	41.5705	0.0248	0.0696	0.0083	1.1768	0.137	10.8596	303.6787	0.5235	0.0519
TCGA-23-1116-01A-01R-1564-13	592	1	27.5338	116.4422	12.5603	7.1814	0.0986	0.5082	8.0302	5.4052	2.5475	2.7166	0.5637	12.5143	0.056	50.4314	0.5623	0.1382	4.9356	312.6801	0.4968	23.2061	0.032	0.062	0.0081	0.1125	0.2238	0.1511	684.0075	0.0308	0.0252
TCGA-29-2428-01A-01R-1569-13	1372	0	68.5186	120.7115	1.9969	8.8405	0.0167	0.4578	4.0031	40.1718	1.854	0.5172	0.0839	2.4426	0.0505	12.2421	0.6235	1.3165	2.7664	196.3394	0.3027	18.7033	0.0289	0.2792	0.0363	0.0312	0.1521	0.0194	372.1638	0.1388	0.0363
TCGA-24-2293-01A-01R-1568-13	506	1	32.8261	51.0884	3.5911	24.2324	0.1174	1.7101	11.7255	10.4978	2.2511	6.4282	0.1252	51.4143	0.0554	27.3967	0.209	0.0256	3.7993	96.5269	0.432	22.2467	0.0035	0.4902	0.0663	0.0599	0.4056	7.2861	273.0657	0.0533	0.1657
TCGA-25-1635-01A-01R-1566-13	1583	1	39.5718	85.5712	2.5955	15.4236	0.0527	3.4102	0.4793	18.8182	1.9462	1.5471	1.0905	24.5831	0.0411	33.0474	0.3865	0.535	5.2156	143.9732	1.289	16.268	0.0137	0.045	0.0828	0	0.1878	0	220.439	0.0879	0.0891
TCGA-25-2409-01A-01R-1569-13	821	1	128.2948	139.8875	2.3249	20.94	0.1313	0.3374	1.3028	4.3352	1.7051	3.8729	0.1807	4.2023	0.0092	26.3132	0.3404	0.0853	23.4356	173.7838	0.3871	20.2157	0.0831	0.1461	0.0093	0.5634	0.3793	18.5988	334.5278	0	0.2205
TCGA-24-2280-01A-01R-1568-13	2143	0	35.4854	45.2274	1.7293	6.8172	0.0993	1.7169	0.6451	1.2854	1.8165	5.4702	1.2086	26.1876	0.5439	4.318	0.1565	0.0346	9.7023	65.7843	0.29	19.4229	0.0505	0.1401	0.0339	0.1031	0.4909	0.0378	169.5135	0.0539	0.1482
TCGA-29-1710-01A-02R-1567-13	951	1	34.1811	65.4852	2.98	16.2462	0.0953	0.4242	12.0321	2.3174	4.1176	17.1598	4.4112	12.1179	0.0512	51.1098	0.6806	0.079	6.3456	160.4639	1.034	30.9402	0.0085	0.2916	1.0284	0.1339	0.5427	0	168.8697	0	0.0941
TCGA-13-1489-02A-01R-1565-13	2553	1	31.7535	334.0521	6.2201	2.5031	0.1834	0.3177	41.0352	9.6538	1.1953	4.3035	5.408	0.6001	0.034	7.9588	1.1953	1.1911	2.1878	465.3317	0.0544	5.8349	0.0043	0.027	0.0514	0	0.0269	0.0344	624.9132	0	0.1205
TCGA-13-1489-01A-01R-1565-13	2553	1	25.9539	473.9953	0.5382	1.3628	0.0064	0.208	2.3496	1.6978	1.2357	2.7914	22.0698	0.5107	0.0291	2.4809	2.1116	1.7024	3.095	322.6347	0.0658	4.1674	0.0291	0.0307	0.0964	0.0045	0.171	0.0056	624.9904	0	0.2617
TCGA-23-1023-01A-02R-1564-13	1233	0	43.2698	146.2146	1.7222	2.5016	0.1068	1.519	3.2188	0.5133	1.4578	1.8051	1.5993	18.4355	0.074	12.2171	0.0874	0.057	9.9424	129.6115	0.1631	11.3974	0.0093	0.083	0.7639	0.175	0.3949	15.8801	378.3735	0.0445	0.0495
TCGA-29-2425-01A-01R-1569-13	1977	0	58.2506	73.4598	1.1547	1.5058	0.0205	0.0913	0.6973	1.447	1.3207	3.3587	9.9822	2.4466	0	4.6933	0.0048	0.0066	5.2102	166.8219	0.1843	3.5865	0.0053	0.2357	0.0054	0.1954	0.2102	10.986	282.9975	0.0307	0.1472
TCGA-36-1574-01A-01R-1566-13	686	0	20.6948	117.6458	5.7128	14.4811	0.0614	0.8104	11.8712	5.6557	1.6422	2.6536	4.2252	6.1211	0.0133	14.0981	0.3589	0.0874	2.7055	166.8333	0.2937	22.4454	0.0044	0.0436	0.424	0.0383	0.1775	8.3717	564.0332	0.0852	0.2425
TCGA-30-1853-01A-02R-1567-13	1103	1	50.5706	152.7181	0.3151	1.4526	0.037	0.0896	0.0161	2.679	1.7505	1.9612	0.0392	1.4591	0.048	0.7256	0.3746	0.0592	63.3635	148.5637	0.0146	3.3298	0.0721	0	0.0967	0.32	0.0675	0.1078	324.4454	0.0154	0.0604
TCGA-04-1648-01A-01R-1567-13	871	1	62.9685	49.2255	4.9147	4.7557	0.0041	0.1084	0.9226	12.5589	0.9764	1.5615	0.6059	0.5199	0.0161	18.6026	0.0775	0.0796	20.4125	264.5342	0.5431	12.6578	0.0323	0.3842	0.0163	0.221	0.2099	0	429.0839	0	0.1117
TCGA-13-1409-01A-01R-1565-13	1742	1	22.774	101.6592	0.2258	4.6828	0.0488	0.1577	0.7138	0.4916	0.3733	2.0871	1.0376	1.5663	0.0422	0.7556	0.0713	0.0195	31.9764	72.5392	0.0225	5.1458	0.0264	0.7395	0.0798	8.0885	0.0529	13.9707	223.1101	0.8228	0.1861
TCGA-OY-A56Q-01A-11R-A406-31	576	0	174.4505	34.9945	0.2031	0.6249	0.0711	0.0251	0.2626	1.4956	4.4072	0.7938	1.3207	1.3319	0.0336	1.4381	0.0038	0.0104	7.5115	52.6955	0.0281	1.4483	0.0336	0.4978	0.2706	0.0182	0.5068	31.8246	177.4588	0.0242	0.5388
TCGA-24-1471-01A-01R-1566-13	36	0	102.816	97.7105	2.5371	3.6415	0.1543	0.2893	2.5679	0.5801	1.1265	5.546	18.5748	0.6132	0.0033	19.1457	0.1022	0	16.2719	79.4817	0.1646	9.4646	0.0267	0.8439	0.2456	0.6753	0.2096	0.036	218.3981	0.0064	0.0631
TCGA-59-2350-01A-01R-1569-13	679	1	150.8957	127.7962	2.7758	14.6112	0.0533	0.6164	4.4688	10.9228	1.0202	2.4649	0.348	2.975	0.1285	14.6559	2.6035	0.0975	5.6169	74.8453	0.1353	31.1963	0.0049	0.1496	0.239	3.3722	0.0704	0.0067	378.2325	0	0.2115
TCGA-29-1688-01A-01R-1566-13	2400	1	39.4091	183.4846	5.1775	10.3322	0.0452	0.5458	9.3371	2.2788	2.1574	4.13	0.2078	9.232	0.0718	53.9037	0.1528	0.0161	10.6041	131.2645	0.3414	21.7648	0.0065	0.333	0.0131	0	0.148	11.6825	268.5225	2.4484	0.1068
TCGA-61-1724-01A-01R-1568-13	637	1	91.8834	116.1648	0.3939	9.5979	0.4161	0.3143	2.1818	4.5148	1.2955	6.4993	0.057	5.999	0.0133	9.6992	0.4309	0.0601	7.8546	141.6828	0.1941	12.9138	0.0222	0.0312	0.433	0.6515	0.1238	0.0119	192.3004	0.179	0.3179
TCGA-25-1628-01A-01R-1566-13	627	1	131.4545	55.5218	2.7105	6.9218	0.2139	0.7489	1.5768	4.2626	3.8946	4.9498	10.1421	19.1114	0.0443	21.9438	0.116	0.1391	2.3914	57.838	0.3773	22.7306	0.0363	0.3246	0.0284	0.0435	0.2294	0.0869	272.5042	0.062	0.6539
TCGA-09-1669-01A-01R-1566-13	928	0	58.1982	143.4211	2.2272	4.0412	0.0334	0.753	3.2388	10.8842	2.352	0.9316	2.41	6.8332	0.1409	13.65	0.166	0.2273	8.4562	106.2426	0.3694	16.2231	0.0109	0.7366	0.0055	0.809	0.1744	19.5152	360.9515	0.4903	0.2491
TCGA-13-1405-01A-01R-1565-13	868	1	127.1008	55.5716	0.8077	30.7133	0.1004	1.7194	0.8365	3.2851	0.9168	5.9098	0.0517	30.5957	0.2417	18.1559	0.2764	0.0379	7.2612	111.6481	0.1494	21.0867	0.0576	0.1783	0.0155	0.0207	0.2509	0.0103	156.7195	0.3766	0.0652
TCGA-24-2024-01A-02R-1568-13	1769	1	64.3638	64.304	3.8199	9.3154	0.0355	0.2651	6.1118	2.9247	3.1414	2.859	75.9768	4.0516	0.0248	8.1513	0.7864	1.2391	15.5129	114.9598	0.1382	8.6443	0.032	0.4461	0.0286	0.2035	0.1123	16.7279	442.8811	0	0.2167
TCGA-24-1422-01A-01R-1565-13	23	1	34.1301	58.7283	3.8204	8.299	0.0667	0.6269	1.9698	0.8949	2.5052	5.2462	0.1224	21.5375	0.0366	29.4183	0.3929	0.3615	20.4329	110.7999	0.304	20.9855	0.0167	0.3869	0.0201	0.8609	0.5533	2.3308	234.1605	0	0.4675
TCGA-13-0891-01A-01R-1564-13	3128	1	186.6307	163.5068	0.6576	1.4173	0.1477	8.5574	1.2497	13.4005	0.625	0.531	0.032	0.3075	0	1.8459	1.6491	0.0108	13.6521	284.0337	0.6101	15.6473	0.0873	0.1197	0.0088	0.0377	0.0368	124.9439	1441.8811	0.151	0.022
TCGA-61-1728-01A-01R-1568-13	848	0	50.3077	95.2651	3.8768	3.5646	0.0648	0.2313	4.7705	22.9325	5.502	2.5284	103.1684	2.6122	0.8989	17.1112	0.1789	0.0706	9.6523	241.918	0.3462	23.2798	0.0101	0.0415	0.0848	0.6007	0.2504	0.0272	360.2713	0.013	0.1759
TCGA-61-1733-01A-01R-1567-13	967	0	18.8319	80.9054	4.454	3.3814	0.0631	0.2635	0.1526	1.8057	1.3127	6.56	0.2701	15.203	0.189	16.1835	0.749	0.0777	6.4273	165.4208	0.1457	23.2789	0	0.0932	0.0635	2.5688	0.0565	0	268.0069	1.7461	0.1785
TCGA-13-0720-01A-01R-1564-13	1355	1	63.8901	192.318	2.1873	26.1948	0.0356	0.4089	1.0273	11.1736	0.4717	5.9623	0.8641	0.4923	0.108	5.2236	0.2639	0.0666	23.8171	150.95	1.3512	8.769	0.0849	0.2362	0	0.025	0.0895	0.0208	274.9619	0.0148	0.1941
TCGA-24-2288-01A-01R-1568-13	25	1	19.217	70.2655	2.1136	14.7422	0.0778	1.0033	3.3091	0.9702	3.6236	15.9334	3.14	5.529	0.0939	11.6627	0.2732	0.0713	3.6938	185.9474	0.4262	14.6672	0.0145	0.6381	2.7802	0.5779	0.2895	5.4239	103.5988	0	0.0727
TCGA-25-1630-01A-01R-1566-13	1162	1	47.4229	159.523	10.9141	15.9238	0.0643	1.1941	9.5782	12.6053	2.0006	1.5449	0.1416	4.5918	0.0257	109.3647	0.0636	0.1109	9.287	179.6769	0.8087	35.8253	0.0193	0.2147	0.0129	0.4166	0.2235	16.5453	425.5291	0.1236	0.4406
TCGA-13-0901-01B-01R-1565-13	589	0	73.043	103.7755	1.3363	1.2821	0.1109	0.4304	2.5591	6.0693	1.2227	1.3693	6.0169	3.7145	0.0864	9.7942	0.711	0.5331	6.6317	115.304	0.1578	5.797	0.0115	1.8845	0.0581	0.5733	0.0851	6.5969	466.6325	0.0555	0.0472
TCGA-24-1567-01A-01R-1566-13	524	1	3.2378	89.7482	0.4632	0.8925	0.1901	1.7357	0.3616	0.7285	0.2406	4.8705	4.391	1.6487	0.0823	3.5531	1.5653	3.3323	1.362	100.4315	0.0678	22.7949	0	0.2437	0.0342	0.0524	0.0894	0.0588	591.1101	0.2143	0.2773
TCGA-23-2084-01A-02R-1568-13	1516	1	40.5369	105.8178	2.9493	5.2115	0.0789	0.8193	4.9686	2.1956	0.941	3.4454	0.0263	8.8645	0.0165	33.0272	0.6278	0	3.4925	78.4044	0.2814	38.5722	0.0132	0.0523	0.0166	0	0.2074	0.0178	432.2225	0.6613	0.2828
TCGA-36-1576-01A-01R-1566-13	915	0	32.2449	101.6866	3.8897	11.3551	0.1691	1.3002	13.5385	2.3877	3.0477	2.3444	6.3931	21.0446	0.0836	26.4652	0.0565	0.0709	3.7137	218.9789	0.5725	20.5535	0.0052	0.2263	0.0527	0.0113	0.2509	13.1461	517.4288	0	0.0625
TCGA-13-0730-01A-01R-1564-13	542	1	4.8516	72.9979	1.5228	7.3888	0.4866	0.7302	4.0264	4.7225	11.5422	6.807	1.7355	17.2639	0.8394	3.0859	0.0445	0.1218	1.2627	136.2062	0.1923	23.3203	0.0692	0.6153	0.0398	0.0427	0.0729	0	322.1063	0.114	0.1243
TCGA-29-1778-01A-01R-1567-13	454	0	176.2613	69.3405	1.5329	3.1202	0.0937	0.1751	0.8556	2.1808	1.0128	1.218	4.7855	1.3326	0.0225	14.0006	0.1137	0.0111	11.4934	111.195	1.4321	6.7568	0.0271	0.4841	0.0091	0.0244	0.3948	0	269.4047	0.0174	0.0993
TCGA-24-1413-01A-01R-1565-13	192	0	32.2537	124.0458	1.6088	11.4389	0.11	0.2863	1.9802	10.8103	0.7265	3.0875	0.1074	0.881	0.1364	10.6094	0.1872	0.016	11.3531	95.6041	0.1621	4.9178	0.039	0.9559	0.0327	0.0632	0.1405	10.5381	387.8256	0.0375	0.1554
TCGA-24-2023-01A-01R-1567-13	1364	1	34.4507	232.3694	3.8047	9.4502	0.0574	0.258	5.4914	11.166	0.9155	6.8241	0.2212	2.9744	0.0079	13.9772	0.6187	0.0194	6.0905	301.06	0.1194	20.5831	0.055	0.2971	0.0277	0.1528	0.1346	12.5979	305.0451	0.0907	0.0914
TCGA-13-0725-01A-01R-1564-13	377	1	55.7367	237.0759	1.9606	14.7836	0.0602	0.8867	0.6314	3.0943	1.9025	0.9794	0.1175	4.3577	0.0711	26.3875	0.2305	0.1228	39.8772	260.8354	0.3806	14.0113	0.0071	0.015	0.043	0.0384	0.0637	0.1246	749.793	2.3669	0.2774
TCGA-13-0883-01A-02R-1569-13	2097	1	52.1523	78.9994	3.1467	11.8832	0.3666	0.392	10.8296	6.1441	2.9225	9.5447	2.0595	6.4879	0.2808	15.8867	0.1099	0.2861	8.0128	110.2593	0.2488	24.3674	0.0305	0.101	0	0.0198	5.7784	0	342.603	0.2349	0.1498
TCGA-23-1029-01B-01R-1567-13	268	0	83.7939	125.8934	0.8296	1.4411	0.0903	0.4504	4.4713	2.2276	0.6843	7.2598	6.6133	5.0239	0.0754	3.4107	0.1207	0.2789	1.8086	63.0476	0.1681	8.3617	0.0587	0.3552	0.1688	1.1683	0.1943	0	463.9004	0.137	0.7644
TCGA-13-1507-01A-01R-1565-13	1993	1	12.3433	171.1122	4.1106	7.442	0.0046	1.0731	2.9847	1.1473	1.9682	3.5498	1.0705	5.1219	0.018	14.4833	0.1402	0.0369	8.4372	444.0557	0.3934	13.4477	0.0419	0.099	0.5128	0.123	0.0821	7.7006	461.5792	0.0922	0.1055
TCGA-61-1998-01A-01R-1568-13	168	0	76.9178	103.4528	2.4225	10.8042	0.142	0.7042	9.2053	7.9114	2.1254	3.4281	0.364	10.8932	0.0102	30.8268	0.1384	0.0253	1.3686	228.846	0.2556	12.219	0	0.1984	0.0929	0.0554	0.2594	0.0138	334.7933	0	0.0581
TCGA-24-1419-01A-01R-1565-13	239	0	93.9564	118.6229	1.1172	0.4693	0.0519	0.2602	0.5065	6.8361	0.1969	1.4708	1.9106	1.797	0.191	3.3603	0.2125	0.0878	3.8739	104.8434	0.0889	8.6594	0.0037	0.7159	0	0.0162	0.2963	44.901	477.7753	0.0216	0.2051
TCGA-30-1862-01A-02R-1568-13	186	1	53.652	78.7751	3.6725	3.4767	0.0404	0.6408	1.6258	6.4082	1.6009	5.6391	0.0465	15.946	0	17.6621	0.2943	0.0072	9.3203	151.6159	0.277	11.061	0.0292	0.189	0	0.0189	0.2124	0	359.7073	0.0225	0.1616
TCGA-09-1670-01A-01R-1566-13	547	0	83.0987	98.202	6.2228	9.6961	0.094	0.2706	1.1586	3.427	1.3967	4.8961	9.119	1.0842	0.0081	35.1353	0.2273	0.0351	19.7685	74.582	0.3889	15.5727	0.0081	0.1963	0.0164	2.3509	0.3049	14.1724	406.1815	0.0313	0.3024
TCGA-24-2281-01A-01R-1568-13	1357	0	45.1679	73.618	4.816	17.9639	0.0176	0.7187	16.6016	2.2262	2.8081	1.7485	0.1122	3.5699	0.0172	26.3392	0.5932	0.4168	2.2622	125.5625	1.1743	13.5259	0.0172	0.2601	0.0346	0.0929	0.151	12.7733	303.8021	0	0.1658
TCGA-57-1994-01A-01R-1568-13	761	0	77.1208	65.2465	1.8562	9.8569	0.2911	0.5256	3.7737	3.8942	3.975	5.8485	0.2926	2.7272	0.0315	20.307	3.2585	0.3109	2.9247	225.0136	0.3994	15.7798	0.1945	0.3106	0.1588	0.8803	0.4432	0.0071	273.4931	0	2.0395
TCGA-24-0968-01A-01R-1569-13	NaN	1	20.0435	221.3194	5.1046	9.8784	0.0429	0.8745	5.4646	5.5481	1.865	2.9425	0.129	16.5002	0.2168	25.5544	0.2064	0.0458	11.4773	247.297	2.3105	19.5213	0.2976	0.1134	0.1686	0.2278	0.134	1.0776	580.1752	0	0.1092
TCGA-23-1113-01A-01R-1564-13	949	1	133.0154	110.7961	1.0286	3.1137	0.0402	0.1495	1.2824	3.3047	0.6321	2.0492	0.485	1.0055	0.0087	10.4224	0.1959	0.1503	9.323	90.0675	0.0424	9.2125	0.0174	0.7291	0	0.5835	0.0138	0.1056	494.3989	0.0502	0.1808
TCGA-24-1552-01A-01R-1566-13	1259	1	131.4178	45.9042	0.7765	3.9219	0.0595	0.3268	2.9926	1.6228	0.9889	2.9815	0.3499	2.642	0.0154	8.3859	0.1623	0.0317	5.0172	215.009	0.1002	7.8914	0.0155	0.0054	0.0259	0.1893	0.0842	0.0208	367.4105	0	0.1004
TCGA-24-1930-01A-01R-1567-13	2467	1	54.8738	207.1221	6.8759	19.7721	0.1588	0.7135	8.8536	4.9484	3.0861	4.6864	1.5627	2.6781	0.0179	38.0214	0.731	0.0387	10.5645	192.8416	0.6876	21.432	0.0763	0.4862	0.0226	0.034	0.3075	0.0181	250.6515	0.1208	0.1129
TCGA-10-0936-01A-01R-1564-13	1123	1	36.3145	144.9397	1.5881	4.0481	0.0565	0.0979	1.1645	3.7013	0.8672	0.1462	0.1253	0.8164	0.5664	4.2824	0.222	0.1553	87.7923	221.3433	0.2776	8.6022	0.0577	1.0246	0.0317	0.0227	0.1549	14.0515	836.3137	0.0807	0.4424
TCGA-61-2102-01A-01R-1568-13	197	1	9.4148	49.2041	0.7435	2.809	1.7638	1.3862	0.2025	5.5857	0.7351	8.5576	0.7526	36.6913	0.0334	5.377	0.0226	0.0309	2.2569	80.2693	0.2442	27.074	0.0418	0.2914	0.1517	0.009	0.4674	0.0113	256.3064	0.0483	0.0053
TCGA-59-2352-01A-01R-1569-13	286	1	117.6644	93.4726	2.2137	5.1621	0.4479	0.3448	7.4924	3.4658	1.5592	1.6943	0.8635	4.7911	0.1012	9.8675	0.877	0.0702	4.0787	100.2042	0.654	9.2533	0.0127	0.5253	0.1083	1.3403	0.2668	0.0171	452.3473	0.0608	0.4338
TCGA-61-1910-01A-01R-1567-13	1127	0	55.3651	423.7414	2.0557	2.193	0.037	0.1615	7.0574	0.7532	0.9071	2.4746	80.6991	0.0731	0.024	5.7652	0.4545	0.1037	6.2818	194.2453	0.0731	4.4843	0.1082	0.4399	0.109	0	0.1774	0.0162	318.2498	0	0.0378
TCGA-13-1512-01A-01R-1565-13	442	0	55.499	119.7216	3.0189	3.8367	0.0579	0.6821	2.6951	3.551	1.9886	1.8302	0.9734	0.2882	1.2543	5.6517	0.1041	0.2923	6.356	232.1329	0.1582	8.875	0.0347	0.0061	0.0932	0.2438	0.1158	0.0312	260.9173	0	0
TCGA-29-1768-01A-01R-1567-13	952	1	46.8135	216.2876	1.8576	8.5463	0.0348	0.9793	0.8061	5.7632	1.4331	1.6233	0.9644	15.3227	0.0075	35.6709	0.3325	0.0929	4.8176	111.2679	0.4172	14.8772	0	0.0345	0.0228	0	0.2345	0.0305	626.8951	0	0.1518
TCGA-13-0897-01A-01R-1564-13	2182	1	19.8007	315.015	0.6991	18.3329	0.047	1.1596	0.6604	3.1285	1.8124	3.4336	19.9933	0.7317	0.0111	8.9098	1.0337	0.3009	10.068	147.0859	0.1248	10.2864	0.2775	0.0156	0.0559	0	0.1111	0	721.3785	0.032	0.014
TCGA-10-0938-01A-02R-1564-13	636	1	6.6418	155.7769	0.1213	0.2365	0.0069	0.4695	0.145	8.0264	0.0772	1.0937	68.1861	0.7099	0.916	0.6699	0.275	0.1772	4.4145	156.0158	0.071	4.7508	0.0899	0.4679	0.009	0.0097	0.0237	0.0605	377.0885	0.2592	0.2713
TCGA-13-0804-01A-01R-1564-13	1073	1	9.5876	220.9771	4.049	7.3225	0.014	0.3587	2.7616	1.0549	3.8534	2.7096	1.1263	0.5344	0.0725	38.6531	0.1632	0.1118	44.72	292.5837	0.1764	12.3735	0	0.7272	0.0091	0.0784	0.3202	0.171	935.1177	0	0.057
TCGA-13-0920-01A-01R-1564-13	1484	1	27.3716	277.8347	0.2516	1.756	0.0299	0.2903	0.7454	0.5744	0.6501	2.559	0.488	2.4996	0.6122	2.7233	0.7089	0.9589	5.6054	227.0086	0.1064	6.5088	0.0097	0.0479	0.049	0.042	0.369	0	514.7417	0	0.1468
TCGA-25-2042-01A-01R-1568-13	396	1	47.7471	78.029	3.4856	6.0803	0.1265	1.8442	0.4723	58.7814	3.3924	3.1259	0.3933	96.1994	0.0896	14.7143	0.009	0.0553	5.6726	92.2953	0.3574	16.4382	0.0448	0.2418	0.0151	0.0431	0.407	5.6319	200.7023	0.3353	0.0376
TCGA-13-1505-01A-01R-1565-13	1998	0	57.1238	54.0193	1.1094	7.0233	0.0787	0.6643	0.8855	17.6318	1.8839	2.2478	4.3794	19.0505	0.2103	12.4433	0.2544	0.2076	6.7281	121.4854	0.2742	8.1469	0.012	0.4146	0.0666	0.0195	0.149	12.252	254.5888	0.0347	0.1551
TCGA-61-2110-01A-01R-1568-13	1354	1	58.3774	69.6065	2.101	7.9157	0.0931	0.2435	1.889	14.1069	0.814	3.8718	22.1769	3.1459	0.2208	15.8575	0.2367	0.013	27.0405	55.1612	0.064	19.807	0.0158	0.3757	0	2.3027	5.4017	14.9864	639.1348	0.8094	0.4004
TCGA-04-1341-01A-01R-1564-13	33	0	60.8187	166.8308	1.096	6.16	0.0273	0.6955	2.2083	7.7115	0.3654	1.9107	0.0672	1.055	0.5028	4.7968	0.3539	0.6987	9.2254	350.1755	0.0388	4.0884	0.0177	0.081	0.1213	0.0191	0.0467	0.592	549.5821	0	0.0735
TCGA-24-2254-01A-01R-1568-13	1736	1	131.7173	34.4152	20.5706	12.8985	0.1194	0.8882	16.4159	26.9903	4.4757	8.5083	4.5867	9.9447	0.0295	37.871	0.173	0.2369	7.8709	150.3369	0.3416	21.4628	0.0887	0.3744	0.0149	0.016	0.1792	0	325.6438	2.3455	0.4185
TCGA-13-1488-01A-01R-1565-13	2154	1	69.1379	174.9273	1.4066	2.6633	0.0598	0.6432	9.6712	5.2998	0.8725	1.5455	2.2719	1.6064	0.0453	5.7044	0.7114	0.3594	3.6795	194.6763	2.3399	10.1006	0.0194	0.1071	0.0196	0.042	0.1127	5.8142	446.2581	0.0249	0.0285
TCGA-20-1683-01A-01R-1566-13	772	0	29.8711	73.8168	0.4237	2.763	0.0183	0.4527	0.096	2.5689	0.8027	1.3961	0.1747	2.5176	0.0832	4.7687	0.2926	0.9383	3.9853	170.3379	0.4339	2.9197	0.0397	0.5439	0.0319	0.0129	0.163	0	196.4983	0.0076	0.0449
TCGA-29-1703-01A-01R-1567-13	1815	1	37.2128	80.4015	1.9051	2.1899	0.1144	0.2184	1.113	5.6164	6.6489	1.4429	0.138	5.7378	0.0096	12.3923	0.8377	0.1419	17.7381	165.0173	0.0496	11.2963	0.0048	0.0304	0.0435	0.0415	0.263	0.0129	260.9554	0.0185	0.3048
TCGA-04-1343-01A-01R-1564-13	361	1	35.8112	264.834	3.4606	12.6892	0.0656	0.9052	21.11	1.0958	1.2656	3.2349	0.0474	8.0807	0.0426	17.8374	1.6563	0.4967	34.0188	289.1644	0.1272	9.111	0.0388	0.075	0.0156	0.1466	0.0674	15.7772	756.4392	0.082	0.5581
TCGA-25-1627-01A-01R-1566-13	394	1	83.5175	165.8116	2.4069	1.864	0.0277	0.6153	3.3984	6.9907	1.3251	6.4218	0.3777	3.7803	0.0315	13.3232	0.9486	0.2054	2.1745	259.9368	0.1698	7.2008	0.0135	0.0222	0.0726	0.6183	0.1876	0.0425	225.8486	0	0.0623
TCGA-61-1919-01A-01R-1568-13	1161	1	51.2125	102.7809	5.795	6.1545	0.035	0.7806	15.1223	2.2908	3.7476	2.4791	21.5914	41.7435	0.0584	29.672	0.0292	0.04	4.9623	137.1395	0.5332	14.2582	0.0065	0.24	0.0065	0.0281	0.3492	14.4784	405.1375	0.0125	0.0409
TCGA-24-1565-01A-01R-1566-13	312	1	36.0186	91.4445	2.7715	21.7653	0.0574	0.1846	0.5742	25.7342	0.6195	1.6104	0.297	0.7685	0.1865	21.7176	0.5123	0.0115	19.677	88.4077	0.3717	12.6993	0.0467	0.0378	0.0047	0.0151	0.2066	25.4274	415.4152	0.0718	0.2378
TCGA-31-1946-01A-01R-1568-13	918	0	76.1054	91.3487	2.6121	18.7292	0.1407	1.7142	3.0953	13.0875	3.033	1.8689	0.2674	18.0568	0.0051	16.1952	0.311	0.0251	6.334	157.1112	0.2193	15.952	0.0407	0.1805	0.0102	0.0055	0.2169	0.0205	249.7085	0	0.2589
TCGA-29-1774-01A-01R-1567-13	527	0	5.1678	75.0656	0.5119	1.318	0.0447	0.8817	0.1758	3.1024	0.8508	1.2466	0.4741	7.0375	0.4451	1.5217	0.2004	0.4535	1.6772	92.4803	0.0824	11.1544	0.0097	0.3679	0.1463	0	0.3215	0.1174	706.9983	2.0112	0.3959
TCGA-36-1577-01A-01R-1566-13	783	0	5.4649	88.4267	0.8416	1.2986	0.2332	0.8677	1.6871	0.982	0.8098	2.1739	0.486	3.9262	0.6825	7.0807	0.4454	0.5202	3.0505	140.5537	0.0956	10.5777	0.0038	0.0783	0.0386	0.8583	0.0384	0.0052	602.1576	0.0369	0.2896
TCGA-24-2261-01A-01R-1568-13	24	1	55.808	40.9549	4.0202	9.0126	0.0153	0.6043	3.1058	6.9197	3.0647	2.6727	0.6681	14.8596	0.5604	37.3327	0.4211	0.1104	8.6124	62.635	0.9321	16.4982	0.073	0.0537	0	0.0108	0.3131	18.5917	221.9002	0.0064	0.0814
TCGA-23-2077-01A-01R-1568-13	3525	0	47.6835	78.0624	3.1593	11.4435	0.1552	0.3688	2.5224	1.8592	2.2056	3.7189	1.7156	7.1883	0.0403	25.9559	0.5945	0.9447	52.5323	159.3249	0.2453	18.271	0.0252	0.1259	0.0914	1.177	0.1834	0.0272	457.72	0.3588	0.2728
TCGA-36-1581-01A-01R-1566-13	751	0	22.8199	53.5282	2.2642	11.6959	0.0756	0.5869	1.1206	2.3789	3.5876	2.4318	0.1125	5.6093	0.0854	11.9162	0.2577	0.0316	1.4076	154.011	0.5508	14.178	0.0214	0.3082	0	0	0.482	8.2919	173.3635	0.0082	0.0296
TCGA-09-1661-01B-01R-1566-13	1169	1	18.7347	55.6274	1.8371	0.8155	0.0864	0.187	1.4641	1.1909	0.4456	7.476	0.7985	2.0531	0.0432	6.1803	0	0.0639	1.7666	257.8235	0.1051	6.2596	0	0.1641	0	0.1868	0.1275	0	741.6476	0.0166	0.1413
TCGA-13-0924-01A-01R-1564-13	2614	0	29.1456	306.315	6.4018	10.4171	0.0115	1.1066	3.746	3.123	1.7665	2.6308	0.1833	22.352	1.0776	17.5613	0.2089	0.0185	25.8353	175.252	2.9731	29.3651	0	0.0817	0.0452	0.089	0.2171	13.5005	836.8718	0.2736	0.4475
TCGA-23-1120-01A-02R-1565-13	130	0	45.7635	52.4212	1.2932	5.7517	0.0235	0.4404	8.3502	1.1815	2.4757	3.8423	32.8738	4.978	0.0306	13.4747	0.177	0.194	4.7168	77.958	0.3535	10.4058	0.1049	0.0538	0.0132	0.0331	0.4101	0.0059	259.798	0	0.2172
TCGA-04-1357-01A-01R-1565-13	NaN	0	17.4473	148.0686	2.4769	7.9013	0.0654	0.519	5.1584	2.4062	2.8187	4.3254	2.0661	3.3146	0.0386	48.3787	0.3129	0.019	4.2122	300.7646	0.9019	22.159	0.0309	0.0489	0.0078	0.0668	0.6271	13.8353	280.467	0	0.0535
TCGA-04-1651-01A-01R-1567-13	1102	1	30.0617	74.3118	0.4158	3.8747	0.0493	1.188	0.9815	10.9578	1.4986	3.5542	2.4791	0.9169	0.0038	5.6693	0.5567	0.3673	9.2434	142.8234	0.0963	12.5576	0.0226	0.3317	0.0266	0.0571	0.1332	0.0051	349.2167	0.0073	0.0451
TCGA-13-1497-01A-01R-1565-13	3871	0	64.2624	102.7878	0.8442	1.662	0.0767	0.329	12.5655	3.3159	0.7869	1.1639	0.1606	3.3645	0.0787	8.6595	1.7711	0.2005	3.6212	242.2088	0.2521	8.8487	0.0105	0.2252	0.0264	0	0.2185	0	532.7637	0	0.0825
TCGA-24-1557-01A-01R-1566-13	1213	1	159.6118	87.4868	1.644	4.0443	0.4758	1.7621	3.4826	10.5072	1.3805	2.9733	4.1231	2.3326	0.0482	15.8716	0.5348	0.1584	21.3889	157.0938	0.459	7.2404	0.0402	0.2881	0.0243	0.0087	0.182	12.4759	545.372	0.2008	0.0909
TCGA-24-1562-01A-01R-1566-13	1384	1	100.2473	208.11	2.8655	8.3467	0.0151	0.3686	15.447	2.5815	1.441	3.0039	0.6571	11.2479	0.0352	19.3765	0.1517	0.029	22.613	78.6773	0.1954	26.8618	0.0118	0.1958	0.0592	12.0665	0.2086	13.8724	483.2812	0.1432	0.143
TCGA-24-2289-01A-01R-1568-13	2049	1	27.0482	84.381	13.6024	8.2223	0.0981	0.7154	5.5622	3.8877	4.8027	4.5934	0.2283	33.8489	0.3822	35.4646	0.136	0.2444	3.3251	99.2555	0.534	17.2584	0.255	0.186	0.1807	0.0867	0.2364	15.5365	338.845	0	0.3059
TCGA-29-1777-01A-01R-1567-13	374	0	16.6358	216.7793	9.2928	5.3342	0.0404	0.2354	3.3929	5.3942	1.6901	2.4025	7.7093	3.4656	0.0175	25.2574	0.3942	0.2376	20.5228	172.8763	0.1971	12.5258	0	0.1757	0	1.5243	0.0646	0.059	448.7347	0	0.1047
TCGA-04-1542-01A-01R-1566-13	2561	1	42.8336	148.5236	0.278	0.4123	0.1165	0.0595	1.4954	8.4756	0.4187	5.1593	1.8147	4.5148	0.008	1.044	0.3659	0.1965	2.6031	175.4705	0.0291	7.0877	0.008	0.1654	0.0562	0.0345	0.0252	0	886.2794	0	0.1755
TCGA-24-1427-01A-01R-1565-13	147	0	46.9773	83.3916	2.0353	11.18	0.1076	1.1482	1.9747	3.5516	2.0286	4.0685	40.1343	27.3816	0.1005	30.1494	0.2203	0.1616	11.1568	148.2299	0.3242	14.8039	0.0612	0.369	0.022	0.222	0.2764	0	357.2362	0.0084	0.1182
TCGA-13-1403-01A-01R-1565-13	2345	1	43.1175	122.9795	1.364	21.3717	0.0721	0.1728	39.4241	6.7185	0.3527	1.6845	0.0776	13.9333	0	6.2852	0.119	0.0272	19.3914	92.6047	1.9638	6.1781	0.0662	0.2792	0.0167	0	0.1975	0	765.4505	0	0.2115
TCGA-13-0797-01A-01R-1564-13	2121	0	64.1339	261.0162	1.9686	6.082	0.0442	0.2963	5.3952	2.6649	0.7284	5.6289	0.0448	0.7206	0.0313	16.0401	0.0094	0.0064	8.4553	145.94	0.2477	11.9048	0	0.1066	0	0.0113	0.0909	10.1221	547.3803	0	0.2202
TCGA-09-1668-01B-01R-1566-13	1684	0	59.1473	48.0918	7.8905	13.7595	0.0569	0.2723	40.5291	11.7527	3.5451	1.8371	1.0528	6.1677	0.0296	20.9058	0.6255	0.3646	2.8415	143.3466	1.9901	12.2996	0.0345	0.3035	0.0248	0.0107	0.3248	0.0199	290.9836	0.1232	0.2574
TCGA-29-1694-01A-01R-1567-13	1187	1	112.296	128.0002	3.0948	14.7712	0.2197	1.534	1.7849	51.7858	1.1524	7.778	0.2535	6.7436	0.0362	14.7325	0.5973	0.1686	22.2259	88.7856	0.2348	10.3521	0.0121	0.2745	0.0324	0.0043	0.3286	0.0488	394.0709	0.0387	0.1366
TCGA-36-1571-01A-01R-1566-13	695	1	41.6043	118.6605	0.5254	1.8365	0.0314	0.7553	0.329	2.1696	1.4338	3.2912	0.22	1.1623	0.1519	2.7258	0.1401	0.1371	0.8841	124.3326	0.0563	7.7772	0.0222	0.0561	0.0075	0.016	0.1309	0	180.3503	0	0.1959
TCGA-25-1318-01A-01R-1565-13	1064	1	42.2721	40.5937	6.7577	4.07	0.0721	0.2098	3.2125	6.6446	1.6776	5.0516	0.3655	5.2482	0.0293	22.3313	0.4426	0.0072	7.6315	235.7812	0.2741	10.371	0.0176	0.2286	0.3715	0.9049	0.2407	0.0079	182.0973	0.2252	0.0516
TCGA-13-0714-01A-01R-1564-13	189	1	41.6528	85.1282	1.9733	14.056	0.0144	0.5711	0.527	28.5606	1.2298	2.0593	13.2022	15.049	0.746	8.2343	0.0336	0.069	9.9626	144.0114	0.4879	12.4447	0.056	0.1116	0.0376	0	0.2557	0	868.3713	0.0718	0.0587
TCGA-24-1418-01A-01R-1565-13	243	0	64.5388	50.0214	1.4715	3.0228	0.0468	0.3709	3.9988	3.4304	2.4067	5.666	0.875	15.4575	0.0507	8.55	0.1369	0.2687	4.3767	99.6274	0.1757	10.011	0.0406	0.1391	0.1787	0.5863	0.1443	0	468.5016	0	0.3221
TCGA-25-1633-01A-01R-1566-13	1891	1	55.7454	52.0579	5.0397	12.6656	0.1482	0.6468	4.1506	5.5427	2.5557	3.1745	1.0483	35.6944	3.7327	19.5334	0.2782	0.1062	7.8864	95.4403	2.1539	27.1282	0.0355	0.1729	0.0051	0.1534	0.2778	14.1837	329.2083	0.3216	0.0319
TCGA-13-2060-01A-01R-1568-13	2369	0	46.5419	68.9657	1.8766	4.5461	0.0606	0.4591	0.9629	0.2202	1.1609	2.3532	2.4364	3.155	0	8.3386	0.186	0	7.6579	177.3313	2.1214	9.0296	0.0295	0.1679	0.2329	0.0266	0.1945	29.5813	238.3013	0	0.0712
TCGA-13-0905-01B-01R-1565-13	3746	0	20.43	67.2954	1.2411	7.8562	0.0204	0.1459	6.4493	6.7844	2.0315	3.691	0.0122	0.3785	0.0397	8.2974	0.8737	0.5513	72.6307	230.4663	0.5661	25.8708	0.0099	0.0641	0	0.0143	0.1275	0.0446	404.3763	0.2039	0.1897
TCGA-29-1785-01A-01R-1567-13	1104	1	138.6986	234.8123	2.5783	6.8801	0.0042	0.5104	5.131	4.2006	2.2883	4.3985	0.6059	1.5291	0.0437	25.2828	0.0345	0.0472	5.1105	183.0117	0.3592	13.7122	0.0055	0.3214	0.1432	0.3547	0.2826	9.9655	329.2112	0	0.1136
TCGA-09-0369-01A-01R-1564-13	1082	1	34.2088	208.5186	0.3388	0.8266	0.9384	0.6494	0.2625	1.2113	0.9375	3.5407	0.669	10.5494	0.1449	2.3223	0.0837	0.0321	3.0513	98.1878	0.1221	15.8296	0.0074	0.1373	0.0637	0.0161	0.098	0.0752	813.968	0.0215	0.124
TCGA-61-2088-01A-01R-1568-13	145	0	18.0538	40.62	2.8389	1.8716	0.1318	0.0836	0.9171	2.8424	1.1076	1.333	0	0.5045	0.4609	4.142	0.1245	0.0325	18.0558	96.6692	0.0921	4.4699	0.0791	0.7649	0.0531	0.3489	0.2014	0.0888	233.5006	0.038	0.1451
TCGA-13-0885-01A-02R-1569-13	3388	0	40.9827	145.0677	7.1592	5.3823	0.0061	0.435	4.9096	3.5106	1.655	0.5922	2.9307	1.5748	0.0236	18.7262	0.2481	0.0097	9.1703	81.0133	0.5364	19.3304	0.0788	0.061	0.0159	0.0511	0.2159	0	467.9595	0.0151	0.0842
TCGA-13-0726-01A-01R-1564-13	949	1	39.8723	197.1041	3.3086	7.1717	0.0201	0.8729	0.2377	5.132	0.5502	4.0389	17.1506	0.9388	0	4.9237	0.5538	0	27.8321	555.4053	0.1035	14.2926	0.0175	0.0798	0.0879	0.3113	0.046	5.9684	484.6163	0.0168	0.0247
TCGA-13-0923-01A-01R-1564-13	2547	0	77.5594	149.5362	3.2736	3.3989	0.0156	0.1257	1.155	4.0153	0.5533	1.2207	0.606	0.6673	0	3.556	0.673	0.274	16.3171	604.142	0.1515	6.6338	0	0.0592	0.1153	0.5606	0.1633	0.2995	709.0681	0	0.1398
TCGA-24-1430-01A-01R-1566-13	863	1	115.3809	38.9064	0.4601	1.1692	0.0511	0.2366	0.8045	3.8072	1.9484	2.9897	0.5257	5.9811	0.1737	2.1324	0.0414	0.0252	7.2303	84.1226	0.0715	4.4462	0.0358	0.6601	0.0051	0.6631	0.1886	16.1006	276.6644	0.0295	0.7365
TCGA-24-1549-01A-01R-1566-13	1721	1	113.8616	50.9238	1.225	3.5561	0.0957	0.3136	1.107	5.8478	1.2203	0.9126	3.836	3.9238	0.0043	14.1407	0.9608	0.185	2.4836	138.293	0.1408	8.9679	0	0.0362	0.1986	0	0.2599	0.7568	615.6555	0	0.2508
TCGA-24-1467-01A-01R-1566-13	3224	1	35.199	62.6345	1.0444	2.8674	0.0173	0.2403	1.3291	3.4311	1.0083	1.9806	0.11	2.3797	0.0299	6.502	0.2224	0.0646	1.6159	106.2478	0.1093	4.8057	0.0374	0.1475	0.0452	0.089	0.0987	0	292.1779	0.0144	0.1601
TCGA-20-0991-01A-01R-1564-13	797	0	109.5493	153.4928	2.9525	18.4348	0.0337	0.8162	7.7474	0.7517	3.0666	1.5049	0.4765	0.1861	0.0175	104.7919	1.1811	0.3559	2.9812	336.4521	0.4575	37.0548	0.0263	0.1693	0.0352	0.0189	0.249	0.0825	503.038	0	0.055
TCGA-25-2401-01A-01R-1569-13	90	1	121.7459	168.3053	8.1262	16.3741	0.1913	0.8518	4.2057	1.8146	3.2823	2.6056	31.6053	7.4547	0.0255	55.3921	0.0975	0.0393	7.3145	123.3846	0.7366	30.1137	0.0319	0.0471	0.2504	0.0965	0.3092	0.0086	334.2174	0	0.1324
TCGA-13-1485-01A-02R-1565-13	629	1	42.645	67.8767	1.3676	12.7985	0.1542	0.4585	1.3957	12.3736	1.087	6.6198	1.0091	3.745	0.0194	6.8661	0.0815	0.0239	18.1056	206.1552	0.0944	14.9699	0.0129	0.3298	0	0.0769	0.1159	8.7135	336.1537	0.2736	0.122
TCGA-24-1464-01A-01R-1566-13	379	1	14.405	217.0393	0.7401	1.7556	0.0215	0.6617	2.6767	1.4471	1.0011	2.847	0.7097	1.894	0.1226	4.2798	0.1154	0.1374	8.2485	287.6469	2.1526	19.1816	0.1004	0.3609	0.1291	0.2892	0.2733	11.5845	646.935	0	0.1087
TCGA-31-1950-01A-01R-1568-13	571	0	41.91	74.5105	1.5115	10.179	0.2567	0.3596	1.1028	6.1039	1.4072	1.1403	26.0064	0.5631	0.0787	11.0526	0.0751	0.0514	12.0646	117.7872	0.2113	8.4294	0.0324	0.1907	0.1353	0.01	0.1001	0.0687	312.6759	0.0624	0.1545
TCGA-24-1434-01A-01R-1566-13	568	1	57.7483	57.6719	26.138	8.2879	0.0984	0.8087	2.8233	4.4446	4.1833	6.0058	0.1543	26.8242	0.032	55.9691	0.1023	0.1839	5.3564	99.2714	0.3434	18.9351	0.0249	0.1062	0.7549	5.321	0.1367	2.4603	232.6763	3.8258	0.0626
TCGA-24-1616-01A-01R-1566-13	1163	1	161.4052	64.4167	1.2086	2.4392	0.0438	0.1133	2.9484	1.5086	0.5475	5.823	6.3543	1.9195	0.0076	7.9703	0.4715	0.0047	11.3088	157.4125	0.0531	15.3251	0.0114	0.0708	0.4244	13.0227	0.1401	27.8544	596.341	0.2994	0.3487
TCGA-09-1666-01A-01R-1566-13	1752	0	83.1607	174.6421	3.1048	10.1663	0.0265	0.7137	3.9769	8.1694	2.2454	3.0833	20.3869	0.5182	0.0099	23.8427	0.0089	0	32.0362	79.1426	0.8181	11.015	0.0148	0.3277	0.005	0.3942	0.5481	0	407.0763	0	0.9208
TCGA-13-0762-01A-01R-1564-13	3400	0	36.749	130.9799	0.1713	11.9353	0.0944	0.0284	1.9371	0.8784	0.703	3.9325	3.1533	0.4653	2.2618	1.1421	1.6067	0.0521	8.5051	111.6682	0.0489	3.323	0.0254	1.0983	0.0383	0.0046	0.0557	0.0057	700.6009	0	0.4284
TCGA-09-0364-01A-02R-1564-13	887	1	13.4432	75.2328	0.5003	0.3787	0.2155	0.1598	0.0775	0.5897	0.1888	2.0507	0.3965	7.894	0.0713	0.4757	0.1828	0.1218	2.8843	88.3544	0.0267	7.1301	0.0165	0.0155	0.0055	0.0059	0.1447	42.1024	604.5056	0.0106	0.183
TCGA-04-1331-01A-01R-1569-13	1336	1	46.1871	56.4238	0.8529	15.0664	0.1167	0.4293	3.0274	6.7767	1.2086	4.6078	0.2944	9.0661	0.1202	4.5514	0.1224	0.116	5.8505	149.9286	0.1145	8.0214	0.0575	1.0375	0.0105	0.1639	0.1102	12.81	220.6883	0.4425	0.0921
TCGA-24-1846-01A-01R-1567-13	133	0	64.93	215.2387	1.6149	27.3662	0.1071	0.3961	28.7311	8.7527	1.4916	1.7379	0.0506	4.9966	0.0174	36.6468	0.5795	0.3754	3.6319	93.9461	0.1614	11.0859	0.0305	0.8922	0.0745	0.0188	0.1192	0.0059	519.8863	0	0.2408
TCGA-13-1408-01A-01R-1565-13	1680	1	12.482	62.1623	1.1034	3.6232	0.0643	0.2549	1.8907	8.1417	1.3914	3.1482	2.9614	21.1015	0.0726	4.5528	0.1112	0.0582	3.4663	229.125	0.1878	13.2465	0.0109	0.1713	0.0146	0.267	0.2604	7.4458	188.0601	0.021	0.0457
TCGA-24-2033-01A-01R-1568-13	562	1	59.7086	113.8504	3.8189	2.7658	0.0243	0.3344	1.222	2.7447	1.0426	0.3891	31.5655	14.5985	0	22.3761	0.1533	0.0622	25.0503	125.7422	0.1113	16.5003	0.0189	0.1865	0.0064	0.15	0.2727	15.1265	425.8247	0.0121	0.4287
TCGA-24-1843-01A-01R-1567-13	106	0	62.4099	186.6862	2.9165	5.7874	0.0308	0.7854	9.822	1.6042	1.1731	1.001	0.8619	5.0062	0.028	36.0009	1.6096	0.0838	5.4875	202.1335	0.4525	16.9398	0.04	0.0183	0.0604	0.1167	0.2678	23.2252	807.7986	0	0.3574
TCGA-10-0927-01A-02R-1564-13	2490	1	86.6824	76.0366	0.476	1.0408	0	0.5652	0.2022	2.651	0.5637	3.9062	0.0204	8.851	0	2.4006	0.0301	0.0824	43.636	173.6156	0.1219	6.4556	0.0446	0.3839	0	0.1083	0.0998	34.4654	414.2849	0	0.1541
TCGA-10-0937-01A-02R-1564-13	608	1	19.8474	262.0612	2.0747	9.4771	0.0271	0.8067	8.5309	7.8434	0.9761	2.8913	0.0647	3.1482	0	19.9054	0.1057	0.4344	31.2237	186.1538	0.2071	10.5393	0	0.1488	0.0592	0	0.2477	23.9341	984.5069	0.0678	0.133
TCGA-09-0367-01A-01R-1564-13	547	1	109.2229	139.1133	3.1557	10.3853	0.0655	0.1664	3.5818	8.5191	0.5808	5.775	1.62	0.1848	0.0162	32.8837	0.1095	0.015	28.3764	151.927	0.1158	13.793	0.0608	0.1269	0.1306	1.4502	0.1346	26.772	930.6581	0.2885	0.1122
TCGA-24-1845-01A-01R-1567-13	116	0	54.4642	105.2204	3.0276	3.5813	0.0204	0.3101	8.1659	2.6263	0.8991	3.1735	0.4111	0.0779	0.0088	18.3158	0.1551	0.0817	23.7185	240.3659	0.1155	8.8524	0.0398	0.3063	0.0445	0	0.0652	17.1504	370.9383	0	0.1168
TCGA-24-1560-01A-01R-1566-13	1341	1	139.5676	138.6026	0.7954	2.6685	0.0199	0.3862	0.8611	2.7167	0.4612	2.6961	0.1794	1.6795	0.2887	7.3406	0.1281	0.0213	6.5626	99.9993	0.1206	5.1785	0.0259	0.5385	0.5471	0.1212	0.1295	0.0174	393.4194	0	0.3146
TCGA-13-0724-01A-01R-1564-13	83	1	59.5184	191.6168	0.8129	2.027	0.0505	0.3555	12.8213	2.2343	0.4549	2.5342	0.9297	2.6698	0.0657	6.0556	0.4952	0.6377	27.3997	268.4476	0.0449	8.2513	0.0739	0.0636	0.0496	0.1509	0.1125	36.9471	584.6945	0	0.2996
TCGA-5X-AA5U-01A-11R-A406-31	361	0	31.0569	49.9194	1.3637	2.1329	0.015	0.0902	8.7985	0.293	2.8331	5.5295	0.2266	2.8733	0.0039	2.3717	0.0035	0.0048	3.0771	71.8958	0.0403	9.5289	0.039	0.303	0.0824	0.08	0.1849	16.0457	199.3723	0.03	0.1912
TCGA-25-2393-01A-01R-1569-13	1157	1	18.5899	99.5824	6.2248	3.7234	0.092	0.2335	3.795	11.6669	1.8144	0.9156	0.7713	5.311	0.3402	19.286	0.6789	2.5401	3.0956	125.5829	0.0811	15.4338	0.0046	0.2751	0.2085	1.3571	0.143	9.4397	345.2068	0.0973	0.0376
TCGA-25-1322-01A-01R-1565-13	91	1	113.8595	56.6104	3.4755	8.3853	0.1119	0.503	6.3754	12.8257	2.2428	3.3981	0.4298	10.2929	0.0496	23.4058	0.233	0.0481	2.1858	90.7366	0.2308	13.3296	0.0248	0.1123	0.0393	0.184	0.3552	9.9705	318.0327	0.1501	0.0625
TCGA-61-2009-01A-01R-1568-13	1212	0	27.795	329.972	0.9497	8.1237	0.194	0.4337	4.9209	5.4362	2.5079	1.2217	0.3623	4.2841	0.0329	15.7613	0.0345	0	3.6893	290.8894	0.2833	17.1532	0	0.0945	0.0221	0	0.1502	5.6066	375.5105	0	0.0897
TCGA-13-1487-01A-01R-1565-13	681	1	19.5371	180.0257	0.4195	2.9073	0.5087	0.6959	3.8125	2.0177	1.0038	1.678	62.0807	5.0938	0.0085	3.0396	0.1983	0.2612	5.4633	155.8453	0.0876	9.0422	0.0254	0.2355	0.0427	0.632	0.1295	0	443.6093	0	0.1813
TCGA-24-1564-01A-01R-1566-13	787	1	51.299	59.7504	8.5046	18.0183	0.0574	1.1249	9.5015	1.5135	3.0261	5.19	1.4063	129.1214	0.0646	78.4866	0.0134	0.0245	4.7739	133.727	0.5867	24.4057	0.0199	0.2572	0.1252	0.0161	0.7183	12.285	159.9778	0	0.0188
TCGA-61-2109-01A-01R-1568-13	629	1	124.4729	218.2301	3.1645	9.3185	0.0646	0.2597	8.772	5.7762	0.7676	3.7409	4.0708	1.4507	0.03	21.2332	0.5668	0.0739	16.0275	68.3793	0.2443	11.6453	0.024	0.0907	0.0664	0.8686	0.1992	14.2086	445.9324	0	0.3735
TCGA-59-2354-01A-01R-1569-13	1046	1	35.8469	147.6424	4.9042	10.4434	0.1808	0.8839	2.0894	0.7527	2.708	3.2204	0.4958	21.0444	0.3244	23.1993	0.4898	0.3087	2.8447	92.798	0.3816	20.0632	0.0155	0.3383	0.0156	0.1704	0.4139	19.0943	317.6414	0.0416	0.1361
TCGA-04-1519-01A-01R-1565-13	24	0	92.11	48.2486	0.6696	5.0203	0.084	0.053	0.8042	7.0383	0.3182	2.4238	0.8222	3.8265	0.0546	2.9708	0.3588	0.074	16.2987	90.8517	0.0697	9.7744	0.0219	0.5629	0.22	5.9729	0.1669	0	495.3093	0.168	0.2302
TCGA-24-2020-01A-01R-1567-13	4624	1	3.5744	85.7274	0.4885	0.9796	0.3404	0.3483	0.3766	0.5376	0.5582	3.6464	9.6242	8.1707	2.2672	1.5372	0.011	0.08	2.7082	186.0463	0.0691	7.2312	0.0122	0.0814	0	0.0132	0.0749	0.4976	584.1462	0.0156	0.0919
TCGA-13-0906-01A-01R-1564-13	3619	0	31.3157	213.214	1.3834	3.3879	0.0507	0.2022	6.2611	9.1723	5.894	5.2032	0.1344	4.3551	0.0146	3.6873	0.7576	0.1895	2.1619	161.4586	0.1736	11.4492	0.0146	0.1365	0.0295	0.7041	0.1119	0	598.3623	0.0422	0.1381
TCGA-30-1860-01A-01R-1568-13	1366	1	28.8576	218.0636	5.2486	8.9146	0.0744	2.8266	4.0944	11.1356	2.2575	6.3548	0.3925	7.0804	0.0615	26.52	2.6887	0.3466	9.3318	153.2622	16.3643	28.2772	0	0.0185	0.0619	0	0.2779	34.2531	617.5693	0.2366	0.2708
TCGA-36-1569-01A-01R-1566-13	885	0	43.3323	70.0003	5.4599	8.6935	0.045	0.439	0.8743	0.9913	2.671	2.7678	0.461	19.3588	0.0722	24.9014	0.1331	0.1357	10.3833	95.4302	0.4685	16.8751	0.0482	0.2686	0.0069	0.29	0.3699	18.4569	212.035	0.0529	0.0411
TCGA-25-1319-01A-01R-1565-13	1977	1	88.6349	47.9991	1.7566	6.5175	0.1155	0.3287	0.7269	4.6943	2.5239	0.7147	0.585	1.7306	0.015	16.3963	0.0991	0.0555	4.8463	145.3608	0.2434	9.7095	0.035	0.3046	1.8347	0.0108	0.5144	3.1764	371.6714	0	0.2046
TCGA-57-1583-01A-01R-1566-13	346	1	78.1027	56.4728	0.8796	0.6526	0.0643	0.1186	6.9415	8.9962	1.3937	0.2307	3.7308	2.2182	0.7689	3.6056	0.3048	0.0052	4.0132	71.136	0.7576	4.3059	0.0125	0.1971	0	1.3014	0.0992	21.2181	230.137	0.008	0.1078
TCGA-29-1776-01A-01R-1567-13	360	0	51.8829	150.678	1.9295	4.9708	0.0289	0.5887	1.086	5.5468	1.6622	3.0832	3.0189	13.0829	0.0125	9.5607	0.124	0.0849	31.8914	115.2689	0.2208	9.5591	0.0125	0.1255	0.0252	4.5397	0.0957	1.9823	573.507	0.0722	0.126
TCGA-24-2271-01A-01R-1568-13	962	1	70.7454	77.2145	5.2999	10.5203	0.0293	0.4689	9.0431	5.9289	2.5545	3.8589	0.1048	12.7018	0.1427	8.994	0.2827	0.0352	8.1895	87.9712	0.2604	19.4419	0.0571	0.2679	0.0192	0.6275	0.3813	17.8401	208.9373	0.4027	0.1078
TCGA-23-1109-01A-01R-1564-13	1562	1	62.6737	75.1684	1.9917	14.2854	0.0655	0.2796	11.2298	2.1839	1.8699	1.9569	0.5661	6.0109	0.0737	26.0231	1.379	0.5526	10.1844	459.5409	0.3312	18.2909	0.0341	0.3234	0.0114	0.1717	0.1047	5.5056	550.853	0	0.1392
TCGA-61-2092-01A-01R-1568-13	1573	0	5.2806	174.0104	0.0659	1.4729	0.2525	1.2027	0.851	6.2929	0.1063	2.9112	14.3109	0.1745	0.0234	1.8653	0.174	0.0506	2.1297	239.6078	0.0784	47.1699	0.0234	0.0907	0	0	0.1081	17.875	622.4816	0	0.1585
TCGA-13-0800-01A-01R-1564-13	2661	0	105.116	95.3883	0.3755	1.6877	0.2293	0.1735	0.1323	0.9603	0.6149	0.7835	4.3884	2.8906	0.7863	0.1081	0.338	0.6098	1.3033	105.2583	0.0471	11.152	0.0119	0.2999	0.3182	0.0129	0.1571	29.1961	496.6057	0.0917	0.1612
TCGA-24-1924-01A-01R-1567-13	919	1	37.5738	77.9974	8.3061	8.4471	0.0273	0.5792	7.5322	2.8259	3.9391	2.105	7.4281	4.2364	0.0488	33.6582	0.2475	0.1093	7.0143	167.3494	0.8305	15.164	0.1286	0.078	0.0893	0.0911	0.4114	22.1577	599.2754	1.7399	0.159
TCGA-24-1563-01A-01R-1566-13	1451	1	16.2418	132.4259	8.9056	7.1944	0.0392	0.4474	29.0646	10.1928	4.0561	2.7193	29.6887	8.6288	0.0339	20.4509	0.0204	0.0767	4.2232	148.2526	1.2756	11.0609	0.0226	0.1472	0.074	0.5195	0.2116	7.2616	399.0031	0.0218	0.1245
TCGA-29-1761-01A-01R-1567-13	528	1	13.537	397.614	2.0167	4.2306	0.0234	14.074	2.0314	1.5617	2.019	0.6093	0.4197	5.8798	0.0868	29.4643	0.6133	0.0535	3.6239	548.9602	0.2507	17.6266	0	0.084	0.1923	0.0891	0.1213	0.0234	367.1282	0.0083	0.2294
TCGA-24-1423-01A-01R-1565-13	190	0	62.2446	133.6952	1.0446	14.951	0.1077	0.3328	5.9318	6.6092	1.4008	6.8918	9.9406	2.3894	1.4804	5.5089	0.2222	0.0136	3.6415	230.6994	0.1479	10.4659	0.0184	0.2178	0.1002	0.4659	0.4059	0.005	412.5519	0.2055	0.0858
TCGA-09-2045-01A-01R-1568-13	1069	1	64.4221	98.8661	1.3511	11.3707	0.141	0.3571	4.4145	1.822	1.2735	6.5604	0.1744	1.4289	0.0203	9.8849	0.1924	0.0376	13.1803	78.8562	0.1485	11.9194	0.0713	0.5085	0.0205	0.22	0.3112	0	307.8961	0.0196	0.1665
TCGA-24-0979-01A-01R-1565-13	1264	1	63.6166	118.9458	0.6505	1.9195	0.0527	0.4032	8.3956	0.5175	1.5515	2.0754	0.0582	2.4506	0.1217	3.9935	0.5786	0.0891	11.3973	125.5975	0.0416	8.8795	0.0571	0.3172	0.0115	0.0493	0.1384	0.0769	412.8718	0	0.1364
TCGA-13-0887-01A-01R-1564-13	2028	1	23.5514	179.5793	2.8701	5.0955	0.0036	0.1664	6.9835	5.0424	0.5118	0.8709	0.0203	2.7033	0.019	10.071	0.6231	0.0701	14.4768	309.3457	0.1125	6.7144	0.0047	0.1018	0.0048	0.0103	0.1725	6.4798	599.8559	0	0.176
TCGA-61-1741-01A-02R-1567-13	1024	1	88.6346	54.1232	1.0981	9.2432	0.3648	0.3206	1.7778	0.2296	2.4827	2.2917	5.1683	3.3186	0.0502	5.5969	0.5472	0.1306	3.0729	68.6887	0.3188	6.1941	0.0279	0.571	0.0169	0.0482	0.3175	8.8618	245.9158	1.9418	0.4807
TCGA-09-2048-01A-01R-1568-13	138	1	14.4002	166.9179	3.0824	0.6417	0.0529	0.2895	1.5849	0.7296	1.7166	1.4357	1.3674	4.8253	0.0785	2.7307	0.0663	0.0121	3.0956	311.0601	1.5227	5.3373	0.0098	0.1261	0.0198	0.0053	0.044	0.0066	744.3722	0	0.068
TCGA-61-2012-01A-01R-1568-13	932	0	122.4764	57.758	12.5017	25.9694	0.2488	0.4779	11.8037	27.7344	4.7229	12.6628	0.5354	8.2176	0.9313	29.9148	3.4234	1.0393	8.4432	381.2555	0.7632	18.8817	0.0063	0.2988	0.0255	0.5687	0.2439	0.0085	340.7038	0.1219	0.0439
TCGA-24-1847-01A-01R-1566-13	343	0	67.9783	143.3867	7.063	23.3339	0.0694	1.386	5.8537	9.428	3.4293	6.135	3.5082	6.7998	0.0902	50.9551	0.2265	0.0176	7.013	202.5304	0.7162	36.0586	0.0095	0.9005	0.0143	0	0.413	0.0256	311.1214	0	0.0329
TCGA-10-0928-01A-02R-1564-13	563	1	133.8733	216.7604	15.0275	2.4232	0.0342	0.3709	7.7056	2.6952	3.1171	2.7043	0.5946	2.4566	0.0964	5.7088	2.0961	0.704	4.9287	107.5159	0.1127	7.3936	0.0445	0.0783	0.0448	0.0802	0.1916	0.02	529.4234	0	0.1166
TCGA-29-1695-01A-01R-1567-13	1229	1	45.6915	39.2743	8.298	8.2032	0.0678	0.5148	22.8341	1.5433	5.1385	0.5628	0.9638	17.4838	0	13.8355	0.0207	0.0142	2.2416	199.3672	0.2796	9.8072	0.0192	0.0984	0.2007	0.2568	0.1636	0.0929	493.184	0.0147	0.1061
TCGA-25-2397-01A-01R-1569-13	365	1	197.9046	163.6618	2.7754	5.513	0	0.4901	1.4449	26.8653	1.2415	3.7185	1.4287	1.1446	0	27.9812	0.4238	0.0654	13.3904	126.3554	0.1855	8.1549	0.0199	0.2613	0.02	0.2867	0.2377	0.0089	361.7691	0	0.1627
TCGA-13-1501-01A-01R-1565-13	1314	1	73.3641	199.3003	0.5747	0.9701	0.0231	2.6115	0.5456	1.8289	0.4961	1.2668	75.7479	5.5779	0.0257	4.1519	0.1855	0.2011	6.9001	233.4922	0.1096	7.3421	0.0129	0.1178	0.3632	1.4198	0.0837	7.6534	1127.2229	0	0.0405
TCGA-24-1604-01A-01R-1566-13	2688	1	31.4734	83.2615	2.3812	7.9248	0.0898	0.2493	2.4272	3.9763	1.9756	2.9279	11.4989	3.8787	0.0161	7.9866	0.134	0.0496	20.867	137.6889	0.1982	8.194	0.0242	0.1515	0.2026	0.5002	0.3182	0	433.8361	0.0542	0.2101
TCGA-25-1626-01A-01R-1566-13	518	1	37.5223	47.0974	14.7802	13.4682	0.1566	2.0408	10.331	4.3559	6.4424	6.2577	1.1127	66.4824	0.0462	37.9004	0.2165	0.4163	4.9397	81.5099	0.661	21.5035	0.0093	0.1188	0.0513	2.42	0.3316	3.3975	202.0147	0.1157	0.2765
TCGA-13-0888-01A-01R-1564-13	2811	1	39.5034	75.1253	0.3802	0.5696	0.0464	0.2613	0.5844	4.8617	0.588	2.7817	0.0074	2.4428	0.0724	0.7296	0.1195	0.1042	3.325	122.8424	0.0807	9.603	0.0362	0.0297	0	0.0261	0.1591	6.5063	385.3883	0.0464	0.1063
TCGA-25-1631-01A-01R-1569-13	9	1	7.9177	117.7164	0.6052	6.1549	0.0679	0.7439	1.9304	12.5589	1.5163	1.8118	0.1754	3.449	0.0088	14.1718	0.2223	0.5327	8.3526	79.2338	0.2333	7.1003	0.0309	0.1474	0.0311	0.0143	0.3022	0.0357	191.5889	0.1442	0.1054
TCGA-25-1321-01A-01R-1565-13	1033	1	27.7108	83.2058	3.5005	4.0166	0.0419	0.5989	5.5519	0.9489	1.6161	4.158	1.9843	2.297	0.3012	14.1486	0.1797	0.009	3.784	132.0716	0.1435	7.1732	0.0254	0.3513	0.0256	0.2982	0.1244	0.0049	188.8918	0.014	0.1667
TCGA-29-1690-01A-01R-1566-13	1448	1	17.3648	84.9002	1.7681	33.7239	0.127	0.9269	2.54	48.4661	2.0942	3.4948	2.5562	8.3247	0.1822	76.0211	0.5979	0.8563	31.391	278.672	0.6679	20.6986	0.1477	0.1818	0.0087	0.0047	0.1419	0.041	325.2382	0	0.0464
TCGA-13-1511-01A-01R-1565-13	1650	1	73.402	90.9563	0.9187	4.2883	0.058	0.2012	7.821	0.8444	1.0147	5.6849	0.1019	2.6573	0.0079	6.6295	0.289	0.386	2.9157	63.6512	0.0771	13.2104	0.0119	0.1743	0.012	0.0129	0.1379	21.3996	204.5453	0	0.0199
TCGA-25-1328-01A-01R-1565-13	2009	1	42.6444	51.3658	2.442	19.2201	0.1071	0.3168	2.1615	5.0067	1.4088	7.9264	1.2008	15.2134	0.0278	24.7151	0.238	0.7204	23.3342	151.8661	0.3173	25.5371	0.0696	0.2937	0	0.0075	0.187	0.0094	216.1696	0.1338	0.1182
TCGA-09-1662-01A-01R-1566-13	2717	1	49.1712	105.8287	5.9876	11.6004	0.0515	0.382	27.7705	2.2037	1.5114	5.7051	0.1147	5.6804	0.0401	21.7316	0.0572	0.0866	8.1036	193.3799	0.3214	14.4831	0.0268	0.1777	0.0202	0.423	0.3879	18.0456	313.1859	0.0257	0.0484
TCGA-13-0911-01A-01R-1564-13	1355	1	88.452	138.3469	2.9853	11.6076	0.1378	0.4358	18.0536	6.0684	1.92	1.3494	0.3126	5.5355	0.0265	59.6303	0.2985	0.2535	11.2095	494.1341	0.3429	20.8224	0.0133	0.0934	0.0468	0.0143	0.042	9.3957	541.7591	0.0128	0.0209
TCGA-13-0727-01A-01R-1564-13	462	1	108.8062	109.0563	1.3188	11.7442	0.0302	0.2298	2.933	3.6577	0.5442	0.9442	0.1403	4.5254	0.0327	15.3072	0.2063	0.2906	30.2407	264.6231	0.1155	15.034	0.0262	0.758	0.0264	0.2831	0.0863	6.4513	565.2103	1.5619	0.2348
TCGA-10-0933-01A-01R-1569-13	446	1	5.2262	99.6954	0.2162	0.4087	0.2264	1.6586	0.5936	1.1288	0.8432	1.933	0.5513	6.0766	0.036	0.605	0.0432	0.111	1.4496	160.7954	0.1607	9.4952	0	0.0507	0.006	0.0065	0.0886	7.0567	291.9051	1.4669	0.1436
TCGA-61-2111-01A-01R-1568-13	3825	0	106.0558	67.5747	1.6975	4.9531	0.0309	1.3779	5.9099	0.8046	1.3876	6.7907	0.1965	0.2634	0.0241	8.0214	0.0144	0.0594	1.8234	113.0234	0.2684	25.6703	0.1124	0.1948	0.0323	0	1.0111	40.8295	454.1604	0.0309	0.1464
TCGA-29-1696-01A-01R-1567-13	1032	1	38.5659	75.2755	1.8956	7.4263	0.0197	0.7191	0.7389	9.0487	0.7277	1.9776	0.3856	0.5988	0.0988	11.4916	0.3725	0.2619	9.2892	160.5598	1.6772	3.5836	0.0037	0.0425	0.0037	0	0.1429	10.3115	486.5644	0.2043	0.0622
TCGA-23-1024-01A-02R-1564-13	468	0	71.8554	128.2573	1.1735	0.8003	0.1159	0.198	0.969	8.3545	0.2739	0.9017	45.7496	0.8169	0.0036	3.5246	0.2387	0.0574	14.5159	101.032	0.1373	13.6415	0.104	0.0189	0.0758	2.2664	0.0964	25.9827	374.9482	0.0069	0.239
TCGA-25-1329-01A-01R-1565-13	457	1	12.5491	37.0896	1.8781	6.5941	0.0158	0.6843	0.2829	14.985	1.9965	1.2371	0.2743	8.6944	0.0444	21.7196	0.0985	0.7633	18.5457	125.5001	0.2143	7.6356	0.0376	0.0457	0.0034	0.0074	0.3011	5.283	105.3962	0.1645	0.0904
TCGA-23-1110-01A-01R-1564-13	1658	0	18	100.128	0.1767	2.2019	0.0134	0.1954	0.8803	2.6872	0.4001	2.3087	7.7131	1.6973	0.0349	1.1255	0.0157	0.043	4.9074	176.9699	0	5.9865	0	0.0246	0.0352	0.0189	0.0552	13.7134	544.9853	0.94	0.2196
TCGA-24-1428-01A-01R-1564-13	529	0	15.6845	70.1936	9.8398	7.4317	0.0468	0.5215	12.1951	0.703	1.7803	3.3054	12.5348	1.9398	0.0651	31.5794	0.6874	0.444	11.8063	164.3419	0.2164	17.8483	0.0109	0.0626	0.1115	0.0586	0.2573	0.0029	489.6966	0	0.1283
TCGA-13-0795-01A-01R-1564-13	619	1	8.5219	238.4778	3.4026	10.4069	0.1481	0.4251	1.3197	1.295	1.6172	2.2815	2.4305	0.8746	0	21.7412	0.0762	0.0379	25.3965	376.5762	0.6739	17.6327	0.0231	0.0298	0.031	0.025	0.2312	0.0104	297.7837	0.0444	0.1017
TCGA-13-0900-01B-01R-1565-13	4077	0	31.6533	155.1633	0.3813	2.7466	0.0334	0.4559	0.6996	1.0017	0.9222	3.4257	0.2725	1.8919	0.0315	6.4077	0.1312	0.1943	3.8496	252.7346	0.2348	19.4438	0.0473	0.0541	0.004	0.0043	0.1703	0.1859	552.17	0	0.0149
TCGA-13-1410-01A-01R-1565-13	2464	0	124.015	64.3408	1.2999	4.9719	0.0635	0.4488	1.7363	0.5136	0.961	2.8744	0.0553	6.8787	0.0668	7.6892	0.6579	0.0242	4.7656	150.3589	0.1577	11.1942	0.0275	0.3235	0.0237	0.1104	0.2217	10.0412	281.8868	0.0454	0.2052
TCGA-23-1026-01B-01R-1569-13	816	0	56.5032	72.988	4.2021	9.6405	0.0338	1.221	5.879	13.0251	1.3708	2.5732	0.4334	39.8093	0	37.3785	0.0451	0.0232	15.1102	304.1216	0.3849	21.6981	0.0376	0.0794	0.0316	0.3048	0.2742	0.0338	373.1601	0.0723	0.0552
TCGA-23-1028-01A-01R-1564-13	1503	0	23.3701	240.1152	3.7649	14.0573	0.005	0.3013	8.3931	6.2473	0.5348	2.7332	1.7374	1.2583	0.0325	8.2913	1.2775	0.7866	14.071	108.0068	1.4688	9.5776	0.013	0.1649	0.0131	0.0844	0.127	0.0088	487.6708	0	0.0655
TCGA-23-2078-01A-01R-1568-13	2661	0	76.8646	123.011	1.0754	3.5781	0.0389	1.6209	2.5542	12.5854	4.0175	1.6831	53.5746	13.6402	0.2019	7.8934	0.0422	0.1023	2.9708	134.3073	0.3839	14.7159	0.0361	0.1282	0.0327	0.078	0.2966	0	263.3364	0.0069	0.0772
TCGA-57-1584-01A-01R-1566-13	643	0	68.3635	135.4575	2.8766	3.6129	0.0611	5.0975	1.4204	3.8096	0.6068	2.3899	0.8294	3.2624	0.0106	27.6807	0.6861	0.1436	6.7953	82.8388	0.1899	10.0589	0.0159	0.0745	0.0427	0.0229	0.2846	0.0071	365.8351	0.2749	0.1798
TCGA-13-1496-01A-01R-1565-13	129	1	38.0615	113.3113	2.1581	5.1543	0.0291	0.7047	3.7633	2.1091	0.5266	3.436	0.0462	0.2249	0.0075	6.8328	0.2379	0.0466	10.2735	188.5469	0.2618	5.8422	0.0982	2.0672	0.5933	3.3957	0.199	9.5261	311.9937	0	0.1425
TCGA-04-1655-01A-01R-1566-13	1380	1	5.7114	74.9198	0.537	2.6901	0	0.3431	0.3566	0.5908	0.9682	6.3153	0.1298	2.4139	0	0.8668	0.1061	0.2252	4.8198	151.9012	0.0179	22.424	0.0118	0.5017	0.0475	5.7069	0.0714	0	637.934	0.2494	0.2039
TCGA-13-1407-01A-01R-1565-13	2534	0	27.209	94.4066	0.253	0.9783	0.0196	0.0887	2.4057	0.1216	1.4066	0.2422	0.0468	0.9852	0.0042	0.2736	0.4316	0.0471	5.6643	112.6206	0.049	7.3284	0.5604	1.4527	0.5557	1.5687	0.1096	13.1705	849.9	0	2.4615
TCGA-61-1995-01A-01R-1568-13	61	0	64.2083	179.94	3.7288	23.6725	0.0641	0.5507	1.7098	2.4925	2.3599	4.6678	3.6263	1.5751	0.9756	32.3555	0.0545	0	10.4871	103.7899	0.2991	29.2381	0.3028	0.1784	0.0114	0.2863	0.6701	0.0153	468.9808	0.0073	0.2095
TCGA-13-0908-01B-01R-1565-13	1843	1	63.9712	61.1347	3.4732	13.7644	0.0671	2.4315	2.5616	7.7626	2.6714	8.0252	0.2794	66.6408	0.311	16.2877	0.4893	0.0563	11.8432	78.8477	5.6445	9.5634	0.0042	0.3431	0.0585	0.0448	0.2319	6.4587	339.6975	0.0239	0.0496
TCGA-61-1900-01A-01R-1567-13	176	0	9.4746	106.3528	0.6218	1.3583	0.2266	0.9756	1.652	2.3181	1.3525	5.0466	1.2987	5.2025	0.2742	2.154	0.3449	0.6614	4.3763	100.7312	0.1226	10.9877	0.0242	0.3392	0.0569	0.3532	0.2126	25.5014	623.2292	0.1785	0.1903
TCGA-61-1725-01A-01R-1567-13	956	0	25.9771	268.1123	1.925	9.7996	0.056	0.7446	0.8813	16.9053	1.4814	1.4318	38.9611	4.8145	0.0437	21.2879	0.2949	0.1705	8.1469	152.5856	0.3099	10.182	0.0291	0.1511	0.0513	0.0079	0.0844	0.0392	524.5159	0.056	0.055
TCGA-24-2290-01A-01R-1568-13	1102	1	77.8133	145.3115	8.1405	7.1956	0.0617	0.3589	22.9589	5.4519	1.1647	4.5617	0	1.1864	0.0114	35.7238	0.2473	0.0071	4.9422	102.8639	0.3899	16.5956	0.0229	0.0483	0.075	0.396	0.2112	0.0154	256.1205	0.011	0.0864
TCGA-24-2267-01A-01R-1568-13	1446	1	89.2483	94.0586	5.2543	15.0482	0.0667	0.264	4.2814	10.6609	3.5303	5.1313	2.9424	3.7027	0.0361	37.2796	0.4808	0.3026	9.6555	111.2029	0.7901	31.6429	0.0867	0.7873	0.0218	0.2263	0.4414	0	344.2245	0.0139	0.5586
TCGA-13-1477-01A-01R-1565-13	1662	1	15.9669	110.9244	0.7773	9.098	0.031	0.1719	0.8944	3.8242	0.891	4.5681	1.614	3.041	0	1.9608	0.0933	0.142	13.3925	191.4144	0.049	10.9496	0.144	0.2978	0.0058	0.0124	0.431	0.644	834.7588	0.0111	0.0326
TCGA-61-2002-01A-01R-1568-13	547	0	46.4733	116.3562	5.0081	18.5388	0.0841	0.6556	6.1839	6.1125	2.5236	6.2696	0.3174	37.199	0.0599	42.3759	0.2921	0.1957	4.8184	123.4543	3.5713	24.5459	0.0212	0.2172	0.1101	0.0076	0.4016	0.0048	649.9324	0.0136	0.051
TCGA-25-1326-01A-01R-1565-13	1249	1	39.9248	50.9642	3.3237	9.7704	0.1437	0.6788	4.5916	2.244	2.3712	2.8535	0.0602	23.599	0.0491	21.6529	0.2124	0.0606	2.7781	198.6766	0.3228	13.6627	0.059	0.1038	0.0149	0	0.2332	0.0662	221.3877	0.0189	0.0866
TCGA-61-1911-01A-01R-1567-13	1293	0	75.7368	224.7749	1.175	9.9528	0.1033	1.5593	1.9565	4.7811	2.5511	3.2125	7.9904	1.7501	0.0149	30.0947	8.2995	0.1104	4.4068	278.8858	0.7168	12.065	0.1194	0.189	0.015	0.0161	0.5191	0.0201	301.3626	0	0.0469
TCGA-24-1103-01A-01R-1565-13	1646	1	37.6657	127.6703	0.3816	1.8572	0.0128	0.386	0.8863	2.6082	0.903	2.6082	0.0034	1.5208	0.1167	1.9609	0.5105	0.3839	3.3638	126.8688	0.1691	7.0666	0	0.2915	0.0336	0.3426	0.1935	0.0075	730.1841	0	0.1399
TCGA-23-1030-01A-02R-1564-13	886	0	82.0661	89.8078	3.213	8.6604	0.0427	0.0783	9.6193	7.9947	1.1666	1.6018	1.8688	6.7704	0.0555	7.9672	0.111	0.0532	6.937	163.8741	0.1613	6.5414	0.0309	0.6489	0.0683	0.02	0.3609	0.0166	783.7178	0	0.2134
TCGA-04-1332-01A-01R-1564-13	1247	1	56.8086	103.3309	2.3692	5.4297	0.1903	1.1314	1.7863	1.0853	1.8668	3.7328	21.9652	24.3809	3.9306	12.5696	0.0359	0.0393	18.4178	107.0518	0.1698	10.025	0.0239	0.1403	0.0884	0.1293	0.7148	0	513.8204	0.4449	0.1054
TCGA-09-2051-01A-01R-1568-13	1919	0	26.0525	88.9348	1.6517	5.7224	0.0731	1.5216	4.5486	8.7472	1.8876	5.9835	0.712	3.8978	0.0852	15.5512	0.4543	0.3676	12.7039	152.6764	0.3906	11.422	0.0131	0.1015	0.0495	0.0035	0.2194	7.1368	195.4064	0.4664	0.167
TCGA-04-1365-01A-01R-1565-13	2329	0	34.8278	78.9935	3.9701	6.4986	0.0056	0.2957	8.2145	3.6446	2.4177	2.1284	0.9115	0.5462	0.0257	15.892	0.0924	0.0904	3.2087	174.0972	0.2543	13.9755	0.0073	0.2259	0.0185	0	0.2108	0	838.2672	0.0212	0.1431
TCGA-25-2399-01A-01R-1569-13	608	1	33.4345	100.6159	0.9272	6.8253	0.0965	0.565	4.6536	1.9725	4.779	8.9219	1.1678	6.4026	0.0403	11.0381	0.5564	0.6019	5.4316	102.9923	0.2179	16.8761	0.0403	1.1047	0.3113	0.2759	0.2644	14.8488	450.9014	0	0.5269
TCGA-23-1027-01A-02R-1564-13	976	1	49.985	152.11	12.501	7.875	0.0441	0.1711	18.236	5.5157	1.5438	2.7644	0.7998	3.1474	0.0046	31.0701	0.1032	0.017	12.3766	195.9483	0.1966	23.5825	0.0023	0.0766	0.0877	0.0273	0.0858	10.9643	873.0273	0.0088	0.1341
TCGA-25-2392-01A-01R-1569-13	31	1	57.299	59.3799	10.5909	10.745	0.0874	4.6228	2.4335	5.4688	3.1351	5.0585	0.1471	1.8142	0.1179	99.4243	0.4052	0.0754	15.9491	126.3527	1.2703	27.5654	0.0962	0.2322	0.1189	2.8342	0.2027	12.2563	261.0052	0.0252	0.022
TCGA-24-2038-01A-01R-1568-13	1354	1	45.8098	63.9259	1.5133	13.914	0.2185	0.2258	3.4084	5.1908	0.6446	6.7127	0.96	63.7979	0	13.4205	0.3561	0.1607	69.341	110.8441	0.1047	11.4608	0.0512	0.2194	0	0.0201	0.7851	13.0775	311.7113	0.0179	0.1845
TCGA-29-A5NZ-01A-11R-A406-31	1088	1	46.9556	25.8769	2.8231	4.6156	0.0488	0.15	3.939	1.1988	1.7708	5.0459	0.1035	8.6535	0.0211	4.2255	0.1047	0.1608	2.172	41.3705	0.1222	5.8957	0.0423	0.0409	0.0355	0.0114	0.1152	5.8656	215.308	0	0.5454
TCGA-24-1544-01A-01R-1566-13	820	1	115.8826	69.2153	0.4123	0.503	0.0688	0.2002	0.2705	2.7044	13.9348	1.3782	0.0657	0.2716	1.8137	1.6571	0.1207	0.0551	21.4005	152.8601	0.0489	5.4246	0	0.173	0.018	0.0097	0.212	31.489	332.6229	0	0.1125
TCGA-13-0768-01A-01R-1569-13	1784	1	14.6646	74.7258	1.6139	9.6168	0.2944	2.0988	1.5435	4.5996	11.3029	4.6011	0.3473	12.6513	0.1784	27.9548	0.4706	0.11	4.4542	137.3001	0.5854	32.0342	0.0191	0.2445	0.0128	0.0758	0.7797	0.043	82.0243	0	0.0802
TCGA-30-1718-01A-01R-1567-13	1579	1	49.6275	127.4116	2.154	3.4272	0.0441	0.4775	2.0826	1.2636	1.1799	1.3436	0.5481	12.3467	0.022	15.414	0.1072	0.0109	4.4727	203.2689	0.2897	16.7386	0	0.1692	0.0622	0.0191	0.3116	0.0416	483.1608	0	0.1027
TCGA-23-1114-01B-01R-1566-13	2089	1	27.4948	39.5187	6.541	2.7597	0.2185	0.4638	28.4479	6.6516	1.3717	3.0786	0.3349	8.9352	0.1234	4.4938	0.4481	0.1015	3.1551	185.9853	0.1151	7.1573	0.037	0.4068	0.0787	0.0133	0.4533	0.0222	267.7588	0.0158	0.176
TCGA-29-1766-01A-01R-1567-13	1199	1	38.0661	119.305	1.3016	2.1336	0	0.6287	6.9462	10.7204	1.4941	1.412	2.0167	11.3349	0	10.7613	0.1083	0.1255	4.6	208.5427	0.2308	8.541	0.0278	0.0391	0.1305	0.1601	0.0927	0	351.3197	0	0.3552
TCGA-13-1499-01A-01R-1565-13	3500	0	15.1707	108.4482	3.1855	5.6714	0.1669	1.4488	0.9136	12.5766	2.6283	1.3331	6.3263	24.4318	1.7801	10.9431	0.1747	0.0844	6.8415	126.905	1.1247	21.7419	0.0076	0.7699	0.0728	0.1028	0.2849	12.2472	491.9206	0.0366	0.1149
TCGA-61-1737-01A-01R-1567-13	1364	0	40.5834	79.571	3.6531	5.3181	0.1473	0.482	47.4225	2.4327	2.6785	13.0813	0.2619	3.9879	0.1238	16.0433	0.0237	0	3.0596	170.001	0.5661	20.44	0.0113	0.0858	0.6843	0.2394	0.2137	14.2303	343.285	0	0.0543
TCGA-29-1701-01A-01R-1567-13	515	1	19.0796	217.4178	2.0833	5.721	0.0555	1.0429	2.483	4.1188	2.4149	0.6343	0.7771	7.6016	0.6539	13.8191	0.1098	0.0683	6.975	376.9413	0.3506	14.4154	0.0444	0.2146	0.1954	0.3595	0.1169	6.3357	756.0205	0.096	0.4813
TCGA-24-1470-01A-01R-1566-13	105	0	51.5302	124.8419	14.1854	18.1492	0.0546	0.3311	1.6821	9.4242	3.4145	3.1299	0.1384	2.0566	0.0266	37.9809	0.0838	0.0055	50.3057	105.4524	5.534	18.1136	0.071	0.3558	0.0134	0.0048	0.6125	13.7884	263.9897	0.0682	0.0391
TCGA-09-2054-01A-01R-1568-13	637	1	12.2922	42.1744	1.137	4.4497	0.2233	0.844	0.3835	3.0988	1.5675	5.4564	0.098	24.7505	1.2801	3.7905	0.009	0.0247	2.3017	98.4127	0.286	20.0449	0	0.9047	0.0403	0.0108	0.153	0.0539	271.1709	0	0.1385
TCGA-24-1558-01A-01R-1566-13	594	1	25.9903	176.6782	1.9746	3.1065	0.0084	0.1522	5.0248	0.6845	0.5148	7.7823	0.0111	0.8653	0.04	5.0776	0.39	0.1841	4.8088	201.0302	0.1262	4.7478	0.1202	0.1755	0.1137	0.0118	0.1228	0.0589	490.8242	0.007	0.6758
TCGA-24-2035-01A-01R-1568-13	857	1	14.2015	79.3991	4.7606	13.0547	0.129	1.7253	1.2256	4.0376	6.2363	2.6159	2.9318	48.2476	0.0489	33.1353	0.0503	0.0258	10.3912	141.0664	1.0276	18.1314	0.0838	0.1965	0.1829	1.0491	0.6993	7.7538	368.1563	0.0269	0.0835
TCGA-24-1923-01A-01R-1567-13	690	1	35.0444	102.5474	1.966	3.2169	0.0952	1.0583	12.6052	7.9537	0.9448	5.3356	0.6306	18.4559	0.0082	6.0127	0.5639	0.1829	8.3104	81.2529	0.1855	12.6376	0.033	0.2175	0.0498	0.0445	0.4215	20.0507	307.1216	0.222	0.669
TCGA-13-1404-01A-01R-1565-13	2469	0	37.3371	162.0695	1.2637	7.8175	0.0469	0.8688	3.399	3.5249	2.7534	2.8315	0.6626	8.1302	0	10.6213	0.0548	0.05	13.5668	163.9726	0.2016	7.6941	0.0135	0.219	0.0341	0.0073	0.2497	18.8117	479.546	0	0.0426
TCGA-04-1338-01A-01R-1564-13	1418	0	22.0978	71.7103	4.3061	7.7758	0.0239	0.7356	3.2854	3.6581	1.9122	1.3664	0.1016	15.8926	0.0104	5.4343	0.1494	0.1151	2.5628	241.5001	0.164	10.7247	0.3424	0.1277	0	0.0112	0.1422	0	297.1327	0	0.0261
TCGA-61-1918-01A-01R-1568-13	479	1	149.3043	133.7916	2.4877	7.563	0.1167	0.4433	3.1482	3.5966	0.9233	1.6679	1.9914	5.6636	0.0253	23.9207	0.1535	0.0467	9.5633	133.8639	0.534	16.4841	0.1327	0.1223	0.0827	0.1366	0.2897	0	414.3122	0.0972	0.2266
TCGA-57-1993-01A-01R-1568-13	763	0	26.4006	76.7145	0.6145	7.8812	0.0525	0.746	1.6154	6.3672	1.3459	1.7244	0.0114	4.3195	0.2792	18.6364	0.3073	0.2296	5.976	106.9171	0.2114	17.1342	0	0.0677	0.0375	0	0.1963	21.1886	287.8911	0.1552	0.3124
TCGA-25-1313-01A-01R-1565-13	820	1	62.2338	104.4041	4.0847	8.1298	0.1794	1.9475	2.4316	3.5073	2.5821	8.6832	6.7121	9.9328	0.0892	57.2185	0.6697	0.0245	12.1141	132.7959	1.5835	13.9646	0.0496	0.3385	0.01	0.6165	0.4497	0.0134	481.9731	0.0668	0.1654
TCGA-VG-A8LO-01A-11R-A406-31	24	1	108.5199	158.3816	2.2626	24.2689	0.1123	0.4357	1.8934	8.1255	0.4369	2.6859	3.3283	2.9215	0.0315	1.4065	0.1597	0.1167	9.3178	57.1006	0.0192	3.0289	0.0355	0.6118	0.1787	0.162	0.1143	0	505.4414	0.0152	0.4366
TCGA-24-2027-01A-01R-1567-13	3337	1	24.5617	124.5535	0.345	2.4123	0.1716	0.2567	0.8437	7.4453	1.4692	2.5541	0.0284	4.1403	2.8378	2.5656	0.3555	1.9535	1.4121	69.2967	0.1215	10.5818	0.4277	0.1243	0.1825	0.0854	0.1911	9.193	681.4106	0.4648	0.421
TCGA-25-2400-01A-01R-1569-13	1278	1	70.7299	72.2336	1.1526	5.6877	0.0713	5.7439	0.8136	9.024	0.8641	7.8288	2.3181	1.762	0.8497	20.6222	1.1331	0.262	2.275	93.6926	0.169	12.1968	0.0327	0.0939	0.1537	0.1531	0.1408	29.9485	398.6807	0.0734	0.6102
TCGA-24-1435-01A-01R-1566-13	1324	1	79.357	70.7579	2.666	9.3898	0.0328	0.283	18.3578	12.1411	1.3219	3.9728	0.0638	3.5055	0.2037	20.8953	0.1962	0.1344	4.2398	140.5811	0.2306	15.173	0.0095	0.1451	0.0286	0	0.1749	7.4024	311.838	0.0091	0.0358
TCGA-29-2427-01A-01R-1569-13	1900	0	30.2336	215.2677	4.4857	37.5491	0.1435	1.608	1.755	3.2815	3.2051	1.4679	3.6256	5.4696	0.0518	71.5566	0.2237	0.0128	12.8234	203.1786	0.6423	36.3599	0.0518	0.0036	0.0522	0.0112	0.3712	3.7822	357.7978	0.0398	0.0326
TCGA-04-1536-01A-01R-1566-13	885	1	20.5298	168.8331	2.6543	4.7598	0.0055	0.313	4.1289	15.0498	0.3801	3.337	0.174	2.9499	0.0071	5.8996	0.032	0.1577	9.3442	138.4786	0.121	9.4505	0.0355	0.015	0	0.2919	0.0862	0.067	1172.8376	1.6402	0.2191
TCGA-29-1784-01A-02R-1567-13	163	0	59.1223	191.0469	4.2496	8.3033	0.0147	0.5253	4.4912	11.733	2.1265	0.9751	4.4187	1.417	0.9091	48.5528	0.1767	0.0826	10.2108	241.3759	0.6987	19.4884	0.0096	0.0185	0.0193	0.0414	0.1136	0	478.2471	0.3775	0.1777
TCGA-24-2036-01A-01R-1568-13	1947	1	108.2549	50.5449	1.3663	3.111	0.0264	0.5812	0.4742	1.1133	1.0946	2.22	7.409	5.5506	0.0392	13.4988	0.0749	0.0845	25.0887	82.6655	0.6134	7.319	0.0539	0.1981	0.0395	0.0529	0.2117	0.033	237.9483	4.3987	0.4868
TCGA-24-1546-01A-01R-1566-13	1955	1	137.9929	103.56	8.2255	7.8563	0.0704	0.5908	4.4213	26.4065	2.3731	1.2128	15.7993	11.1812	0.0457	28.4508	0.2883	0.2425	13.2146	113.7814	0.1753	13.6603	0.032	0.3702	0.1244	0.2225	0.1278	2.0039	398.4412	0.1936	0.0604
TCGA-29-1705-01A-01R-1567-13	555	1	85.5885	247.5365	2.6303	5.0955	0.197	0.3344	4.0969	21.0412	1.3407	2.982	0.5666	3.5964	0.0043	20.0905	0.1306	0.0263	3.9499	139.5817	0.2205	13.2953	0.0299	0.051	0.0516	0.083	0.0922	0	306.9592	0.0082	0.1396
TCGA-04-1514-01A-01R-1566-13	1720	1	62.5824	45.4263	0.3021	0.8124	0.5793	0.1428	0.2873	4.2685	0.5713	3.7179	5.6358	5.7941	0.6629	0.8691	0.6336	0.8879	1.4791	28.9132	0.0718	16.0073	0.0204	0.5068	0.0697	0.0132	0.2896	32.0013	251.5696	0.1174	0.3405
TCGA-59-A5PD-01A-11R-A406-31	624	1	138.9767	80.4015	2.8949	2.0258	0.0259	0.0692	19.465	8.6325	1.2229	0.1572	0.348	3.2839	0.1094	2.6137	0.3791	0.5088	0.5621	246.8566	0.0948	3.9622	0.1685	0.2637	0.7466	0.0137	0.0333	0.0511	423.3154	0	0.0768
TCGA-61-1736-01B-01R-1568-13	1484	1	28.6502	177.4714	3.2092	4.9989	0.0569	0.3751	35.5924	2.1255	2.1365	6.2834	0.2412	3.5931	0.0049	26.2183	0.4035	0.0547	7.4296	116.5975	0.2427	23.2422	0.0887	0.4784	0.0893	0.032	0.1948	0.0066	397.6349	0.0853	0.7222
TCGA-31-1956-01A-01R-1568-13	1342	0	67.7611	112.6635	4.9445	25.7851	0.0855	1.5497	19.0778	2.0757	6.8443	5.5647	0.3017	9.3299	0.0208	62.8733	0.2875	0.1969	11.7717	168.3817	1.1188	31.2426	0.0139	0.2614	0.0699	0.9756	0.6075	7.5322	259.9969	0.0134	0.0393
TCGA-09-2053-01C-01R-1568-13	1209	0	24.2047	192.1877	2.9106	4.8306	0.1057	0.2952	13.8186	2.655	1.4061	2.2584	1.2674	11.2136	0.0055	5.0139	0.7416	0.2302	2.9327	199.1635	0.2739	11.6695	0.0549	0.23	0.0166	0.4275	0.1332	0.0444	433.8034	0.0211	0.9849
TCGA-13-1510-01A-02R-1565-13	1359	1	96.5374	149.6847	0.8922	5.8015	0.1001	0.2232	0.2973	14.2674	0.534	1.4091	2.5358	1.8964	0	5.5889	0.4798	0.374	13.7355	183.738	0.108	6.2016	0	0.4178	0.1048	0.6277	0.0982	19.1737	484.637	0.0083	0.1172
TCGA-24-0982-01A-01R-1565-13	679	1	42.6291	138.0493	0.8686	2.7151	0.0866	0.4983	3.5531	1.6268	1.2137	1.8251	8.3921	6.2806	0.0161	2.8682	0.1737	0.1289	7.6738	153.0686	0.1369	8.6814	0.0241	0.5008	0.0405	0.0869	0.212	0.0434	276.1125	0.1547	0.0658
TCGA-59-2348-01A-01R-1569-13	5481	0	107.1322	53.9021	1.2452	2.6615	0.1741	0.6965	0.3504	4.9678	1.0225	2.2901	0.3338	2.752	0.0202	7.7649	0.429	0.0149	8.3054	62.5118	0.2088	16.7927	0	0.1407	0.0041	0.0044	0.1767	0	155.2437	0	0.0508
TCGA-24-1553-01A-01R-1566-13	1767	1	65.5394	88.7616	4.0284	13.2061	0.553	0.3194	3.3185	8.1501	3.4679	8.1034	0.6432	12.1281	0.0498	39.775	0.2954	0.0358	31.4741	178.8693	0.4496	27.4644	0.1247	0.0336	0.1004	16.0598	0.7116	13.2894	252.1811	0.5034	0.0523
TCGA-36-1580-01A-01R-1566-13	737	1	18.672	106.6725	2.8446	9.9374	0.0643	0.4431	8.5253	3.1646	2.6084	3.7884	0.1211	13.4857	0.0615	23.6317	0.8906	0.1409	24.3398	156.3003	0.3102	12.1669	0.0572	0.4378	0.031	0.2281	0.408	1.6474	228.5488	0	0.1771
TCGA-13-1495-01A-01R-1565-13	2749	1	43.2255	73.9071	0.8859	3.6388	0.0554	0.129	2.4315	5.957	1.6007	1.0508	37.2267	4.6313	0.0048	2.564	0.1556	0.0118	4.4319	249.4994	0.1752	6.0779	0.0336	0.0338	0.0193	0.1194	0.1038	0.4336	321.283	0	0.0332
TCGA-24-1603-01A-01R-1566-13	2742	1	65.9275	66.5817	4.4079	9.3281	0.0257	0.3801	5.0995	15.7446	2.4074	2.8807	6.2611	1.3239	2.0954	8.2618	0.1372	0.0275	15.4763	355.7596	3.2007	11.7387	0.0223	0.3086	0.0636	1.4705	0.4448	14.6977	461.2603	0.1001	0.0655
TCGA-WR-A838-01A-12R-A406-31	304	1	61.3517	121.1768	0.1312	1.5739	0.0561	0.1596	1.7052	1.2088	0.9559	0.6452	0.0476	1.8659	0.0728	0.9299	2.5316	0.6587	4.9251	63.7667	0.0266	16.0846	0.034	0.7486	0.0783	0.8138	0.1306	4.4254	373.4719	0	0.654
TCGA-31-1953-01A-01R-1568-13	204	0	45.8588	92.3613	6.4709	30.8411	0.1524	0.3909	6.0992	0.7169	3.2367	8.2456	3.8327	13.7045	0.0572	85.9878	0.0634	0.0109	7.8861	144.3913	1.1239	40.7854	0.0088	0.1471	0.0222	0.0048	0.4222	9.3998	327.1588	0.1524	0.0831
TCGA-13-0766-01A-02R-1564-13	1725	1	27.0528	288.3743	0.7474	5.9842	0.0256	0.6571	0.3686	4.5789	0.936	1.9453	11.0599	2.5942	0	12.5836	0.2691	0.0614	12.5468	270.2908	0.0505	16.3576	0	0.298	0.0167	0.0718	1.681	26.0084	819.0831	0.0639	0.209
TCGA-24-0966-01A-01R-1564-13	232	0	29.3199	598.3067	0.7992	8.4185	0.0119	0.2344	0.6542	0.8294	1.2538	0.8048	0.7813	0.2315	0.0154	12.0942	0.139	0.0127	69.4979	146.8277	0.4257	4.5955	0.0154	0.5415	0.0052	0.0445	0.1628	40.0263	954.9233	0	0.2008
TCGA-09-1673-01A-01R-1566-13	92	0	101.2159	70.6437	1.6782	2.5336	0.1681	0.2943	0.3654	3.0901	1.0941	0.5101	10.7603	0.5472	0.1597	15.8879	0.2206	0.0394	17.687	78.7768	0.3337	5.9165	0.0266	0.0169	0.2844	0.0403	0.2443	17.6329	263.2552	0	1.0356
TCGA-04-1350-01A-01R-1565-13	1946	1	64.4393	86.6455	1.685	0.7066	0.0042	0.0726	0.3054	1.4713	0.3615	0.8059	0.0695	0.23	0.0162	1.1113	0.0535	0.06	9.1825	141.2435	0.0099	6.676	0.0054	0.3272	0.1634	0.4675	0.0513	0	404.4231	0	0.1225
TCGA-13-0913-02A-01R-1564-13	3325	0	6.6907	286.4782	0.8311	1.8182	0	0.0935	2.9807	5.0882	0.9449	0.6672	1.1572	0.1902	0.0125	6.7112	0.1014	0.3859	8.3564	253.4808	0.1142	7.0592	0.0125	0.4625	0.0252	0.0406	0.033	0.0169	552.9981	0	0.3545
TCGA-24-2298-01A-01R-1569-13	1620	1	51.8178	132.9385	2.0402	5.261	0.0914	0.5734	0.8707	1.8642	1.9554	2.94	0.0533	6.8272	0.0158	12.1195	0.1782	0.0244	5.1502	92.4407	0.1156	12.3057	0.0158	0.202	0.1755	0.4365	0.0981	1.0885	193.4162	0.1142	0.0872
TCGA-61-2008-01A-02R-1568-13	932	0	38.4895	95.269	4.4301	4.5802	0.1249	0.7672	7.5077	18.9306	1.674	1.5026	0.1788	9.0963	0.0378	22.8341	0.2288	0.2134	14.4859	222.2245	0.148	19.3346	0.0866	0.1599	0.0599	0.0058	0.1026	3.5937	335.6058	0.2497	0.1055
TCGA-29-1691-01A-01R-1566-13	1470	1	25.2542	153.1127	0.7999	9.0418	0.3602	0.6098	0.2049	1.7708	2.1555	1.093	0.0757	4.568	0.0265	18.9181	0.5605	0.245	3.2733	108.3848	0.58	15.2656	0.0044	0.0901	0.0801	0	0.2281	0	501.1175	0.017	0.225
TCGA-61-2098-01A-01R-1568-13	1993	0	19.2022	41.3156	0.2156	1.9385	0.3913	0.2365	0.9549	10.1753	8.03	11.4046	0.5555	4.9784	2.6078	1.411	0.25	0.3279	1.5887	73.1194	0.1261	10.2634	0.0117	0.3592	0.0985	0.0381	0.2206	14.4234	328.1587	0.1129	0.3199
TCGA-04-1356-01A-01R-1569-13	1499	1	81.2364	114.9325	4.6127	8.7444	0.1179	0.2287	21.8172	7.998	0.995	2.7954	0.0969	1.7626	0.0306	6.8934	0.0368	0.0818	2.6391	190.1418	0.0963	5.3969	0.0306	0.3072	0.036	0.0386	0.148	0.0138	435.9131	0	0.1542
TCGA-61-2003-01A-01R-1568-13	122	0	47.7295	52.8868	3.8251	33.2886	0.1404	0.7939	16.2951	5.7918	1.9809	12.2687	0.0844	26.2084	0.0222	38.138	0.0881	0.0055	3.9685	108.9401	0.7144	23.0711	0.0089	0.3257	0.0493	0.5243	0.6826	0.006	211.6797	0.0171	0.1064
TCGA-23-1107-01A-01R-1564-13	9	1	21.5588	139.4244	1.0775	1.504	0.0083	0.2651	1.4546	0.2697	0.5962	2.186	0.1186	0.6344	0	9.8662	0.1453	0.0929	27.3828	264.2585	0.0523	14.4401	0.0108	0.2991	0	0	0.0851	28.7574	1200.2748	0.0207	0.0203
TCGA-24-2026-01A-01R-1567-13	1059	1	149.8278	80.2629	3.832	3.8915	0.0678	0.3637	6.6937	0.0665	2.3448	6.2974	2.0847	2.4255	0	11.4077	0.0125	0	5.2978	153.3867	0.2286	7.14	0.2275	0.4082	7.3007	8.6018	0.1517	40.6796	170.6442	0	0.1868
TCGA-25-2398-01A-01R-1569-13	1369	1	37.2733	59.2982	3.4009	9.0872	0.0855	0.152	17.5364	6.4166	7.0361	3.3308	0.2681	25.2524	0.037	11.8717	0.1277	0.2358	8.0419	140.2942	0.1613	12.7666	0.0062	0.369	0.0994	0.3067	0.1171	5.961	364.339	0.0949	0.3609
TCGA-24-1844-01A-01R-1567-13	113	0	90.3268	120.5315	1.0288	4.3613	0.138	0.7462	0.7868	6.2595	0.6123	1.8831	0.321	4.1929	1.1246	7.0817	0.3147	0.2597	14.0167	84.2263	0.2099	9.7143	0.0135	0.5741	0.0135	0.0242	0.3899	0.006	454.4633	0.1466	0.2595
TCGA-23-1021-01B-01R-1564-13	1446	1	32.6585	318.5742	0.7722	4.076	0	0.3226	2.0172	1.9721	0.34	0.9925	0.1141	1.6377	0	7.8545	0.3585	0.0522	80.4266	253.9681	0.1804	11.3072	0	0.0507	0.2304	3.4529	0.1608	0.137	763.0725	0	0.6824
TCGA-25-1315-01A-01R-1565-13	1583	1	54.2209	114.0347	0.2983	3.8822	0.057	2.349	0.2045	7.7066	0.3203	2.9133	0.3484	1.7656	2.4203	1.6972	0.8248	0.0961	5.526	127.538	0.102	9.2486	0.0195	0.4692	0.4281	0.805	0.1295	0.0736	517.717	0.03	0.5372
TCGA-09-1665-01B-01R-1566-13	1266	1	27.2527	164.351	0.5657	1.0886	0.0355	0.3341	4.0952	1.6848	0.7359	1.4601	0.24	0.8328	0.0046	2.9934	0.3364	0.1479	3.1707	198.6132	0.2076	3.5781	0.0923	0.0698	0.0093	0.0299	0.3234	0.1119	467.3978	0	0.1451
TCGA-29-1693-01A-01R-1567-13	3096	0	69.4756	210.7155	1.3338	1.9517	0.0849	0.4851	3.7266	0.4865	1.5011	3.0097	0.5183	3.2962	0.0079	9.3729	0.2163	0	2.5839	138.3963	0.2826	8.5765	0.0079	0.0845	0.0159	0.2554	0.164	0.0902	513.922	0.0076	0.1313
TCGA-61-2113-01A-01R-1568-13	676	1	29.9691	60.9282	4.9652	4.7506	0.1424	0.4853	2.4509	14.9945	2.7289	6.4709	2.9946	7.2018	0.1186	12.9094	0.3332	0.1053	2.4259	91.0587	0.3896	12.584	0.0095	0.0801	0.0191	0.0308	0.2752	6.9517	153.1819	0.0183	0.0388
TCGA-59-2355-01A-01R-1569-13	65	1	17.8233	167.0767	1.7537	15.5184	0.2011	1.0571	3.0584	20.6562	0.7399	6.1009	0.0611	8.6157	0.076	10.3229	0.0984	0	7.3285	123.1239	0.1792	11.0551	0.019	0.1705	0.067	0.0565	0.3657	0.0256	373.0906	0.0183	0.0658
TCGA-30-1891-01A-01R-1568-13	914	1	76.1821	99.6474	2.7466	5.2134	0.0322	0.5003	1.3037	20.3528	2.6749	3.6191	2.4025	19.5218	0.0179	44.974	0.0431	0	34.2251	166.6562	0.2511	24.5378	0.018	0.1137	0	0	0.1672	0.0242	500.5878	0	0.0151
TCGA-24-1551-01A-01R-1566-13	1579	1	36.1608	255.3828	8.7749	9.9466	0.0272	0.8405	7.9687	8.3165	1.2333	8.0914	1.2629	4.1491	0.0059	61.773	0.3449	0	15.6043	88.6469	0.2689	18.3162	0	0.027	0.0416	0.0064	0.2579	0.0238	380.1754	0.533	0.4859
TCGA-10-0931-01A-01R-1564-13	1000	1	15.0905	291.6118	2.2939	1.3764	0.0349	0.2905	5.0866	4.4564	0.5423	0.3453	5.1972	0.6317	0.008	3.421	0.6837	0.4436	23.4721	197.1409	0.1037	10.4637	0.016	0.5898	0.0215	0.265	0.1391	0	707.6421	0.3178	0.6036
TCGA-30-1866-01A-02R-1568-13	1114	1	100.6047	134.1971	1.3606	5.329	0.0405	0.5103	2.4399	1.8983	1.3896	2.1809	0.7241	1.5233	0.0964	8.5117	0.2366	0.1729	4.8284	251.1815	0.2398	10.3557	0.0175	0.0678	0.2207	0.0379	0.2957	0.0118	619.1652	0	0.0276
TCGA-24-1474-01A-01R-1566-13	676	1	40.1109	83.7884	2.7744	5.9158	0.0651	0.8367	0.1621	7.7541	4.1253	7.8456	0.831	2.2032	0.0211	24.5985	0.2665	0.0521	4.5889	94.2492	0.3318	11.3754	0.0212	0.1235	0.0426	0.0091	0.2921	0.0228	233.0946	0.0407	0.2342
TCGA-13-0884-01B-01R-1565-13	3260	1	38.8203	102.0878	0.8137	9.9377	0.0334	0.3563	0.89	0.7639	0.4421	1.5533	0.1107	16.0614	0.0361	6.8349	0.2474	0.0178	10.8655	78.2158	0.1231	19.5331	0	0.2265	0.0073	0.5238	0.1449	12.5828	371.6085	0.153	0.3913
TCGA-24-1417-01A-01R-1565-13	238	0	29.2578	66.5131	2.9992	10.0442	0.0758	0.6867	9.9326	4.4363	3.6179	4.479	4.171	7.1826	0.0704	21.4209	0.2366	0.0694	3.0924	89.192	0.5851	16.7203	0.0235	0.2147	0.0095	0	0.3983	0	228.3277	0.0812	0.0827
TCGA-13-1498-01A-01R-1565-13	2012	1	33.7251	72.4925	4.6697	5.0627	0.0892	0.2269	8.2044	1.6393	1.3789	7.4818	33.4835	1.655	0.004	14.963	0.198	0.0394	14.3999	150.112	0.2188	11.0661	0.032	0.1857	0.0161	0.2118	0.1391	0.0485	341.8817	0	0.083
TCGA-30-1857-01A-02R-1569-13	8	1	23.9005	121.7809	2.206	19.9487	0.0232	1.0369	3.4297	14.831	1.9496	4.9756	0.706	5.7117	0.0451	15.8044	0.7719	0.1051	9.8413	297.179	0.2531	19.131	0.005	0.1376	0.0455	0.0488	0.1771	0.0068	329.0132	0.0193	0.1483
TCGA-13-0765-01A-01R-1564-13	1389	1	65.1777	242.4689	2.8639	5.3887	0.024	0.2692	13.1398	24.8966	0.3213	3.9279	0.0127	0.1412	0.0208	10.0074	0.2591	0.1625	20.8709	268.258	0.097	30.5885	0.0035	0.2306	0.1432	4.6857	0.075	0.0421	614.0204	0	0.0458
TCGA-09-1667-01C-01R-1566-13	1882	0	54.4042	64.0391	5.8177	8.0503	0.0961	0.3163	6.6517	0.5543	1.7122	2.0335	15.9511	3.671	0.0109	16.3413	0.2298	0.2745	4.5044	110.8745	0.5483	12.8751	0.0054	0.2752	0.1204	0.0176	0.2863	0	500.0101	0	0.1811
TCGA-29-1783-01A-01R-1567-13	220	0	57.3769	119.8463	2.5543	7.728	0.0722	0.3092	1.2771	1.7559	1.7992	3.1172	2.0186	4.446	0.0859	32.0087	0.0809	0.0096	10.4098	132.9224	0.4467	15.2401	0	0.3808	0.0118	0.5829	0.3934	0.0053	469.161	0.0075	0.209
TCGA-57-1582-01A-01R-1566-13	731	1	117.2411	136.4091	0.3867	2.3157	0.0882	0.3071	1.7018	3.0017	10.9527	1.3395	2.9066	7.0448	0.1249	6.8517	0.0984	0.0193	1.7746	223.4247	0.2185	12.7496	0.0156	0.1301	0.0105	0.0732	0.118	0	340.5536	0.01	0.0721
TCGA-36-1570-01A-01R-1566-13	655	0	44.916	239.5777	0.6039	4.5145	0.0255	1.1746	1.8617	1.8165	0.9728	3.1704	0.2273	1.4636	0.0808	3.7856	0.1787	0.3354	4.6045	89.7654	0.2772	7.656	0.0405	0.3829	0.0148	0.004	0.4457	10.2014	318.7446	0.0141	0.2429
TCGA-29-1763-01A-02R-1567-13	2032	0	64.3963	54.7331	3.9715	11.7497	0.0392	0.1357	1.3349	6.9835	2.3545	3.6976	19.3454	5.8023	1.8423	17.2156	0.1276	0.1165	5.4309	92.4663	0.6898	10.4997	0.0073	0.5986	1.0546	0.613	0.5749	19.8573	274.2699	0.1608	0.1578
TCGA-23-1809-01A-01R-1566-13	16	0	63.7948	23.5514	1.4299	5.8123	0.1231	0.5662	5.8976	7.3839	5.3537	2.2159	0.261	17.3682	0.0574	3.3708	0.1107	0.1617	7.685	174.5159	0.1396	41.569	0.0123	0.1428	0.0206	0.195	0.1967	10.1721	236.3309	0.0394	0.4901
TCGA-24-1842-01A-01R-1567-13	253	0	52.3305	132.9632	3.3871	7.8835	0.0495	0.4861	1.6948	1.7414	2.0426	5.8289	0.3813	6.6937	0.0241	43.0248	0.966	0.0198	2.8425	179.9002	0.3275	41.1377	0.0281	0.041	0.0243	0.0087	0.2161	0.1246	305.9009	0.0773	0.1012
TCGA-25-1634-01A-01R-1566-13	1091	1	17.6295	58.3811	0.0668	0.2939	0.054	0.0282	0.4355	0.2126	6.1298	3.5242	0.2081	2.6537	0.0539	1.5008	0.0146	0.0399	2.2992	169.4686	0.0164	4.313	0	0.1082	0.0109	0.07	0.1053	16.4961	402.0196	0	0.1222
TCGA-25-1312-01A-01R-1565-13	31	1	37.4126	83.4868	1.9046	1.8965	0.0688	0.3253	4.9257	1.2203	1.5157	1.1758	1.1593	2.4822	0.0447	19.1279	0.2967	0.0689	16.3117	227.7826	0.2412	14.1834	0.0168	0.2496	0.0056	0.1087	0.324	0.0376	388.6906	0	0.9033
TCGA-24-1426-01A-01R-1565-13	163	0	77.6702	66.4263	0.9393	2.4817	0.0408	0.1649	2.7271	2.6492	0.6667	2.4687	0.3353	10.3553	0.0177	18.2301	0.3936	0.2451	6.4861	115.9389	0.1075	15.9895	0.053	0.1601	0.0178	0.1528	0.0466	0	399.5037	0.034	0.1167
TCGA-29-1711-01A-01R-1567-13	1053	0	121.9451	66.497	3.3755	34.2506	0.0741	0.8887	9.1073	5.6546	2.3861	6.6398	0.1137	16.2151	0.0206	24.53	0.415	0.0509	9.8304	192.598	0.3013	15.7224	0.0069	0.6246	0.0069	0	0.4462	23.0177	353.4798	0	0.1732
TCGA-24-1469-01A-01R-1566-13	277	0	55.9557	48.4937	1.8227	6.2644	0.0261	0.2245	8.6897	2.1882	2.0479	2.5218	0.2227	1.7894	0.0727	3.9292	0.7029	0.4844	1.1296	231.8957	0.1504	10.866	0.2863	0.756	0.2785	0.0367	0.1585	0.2615	577.7145	0.028	0.296
TCGA-23-1022-01A-01R-1564-13	1511	1	45.1076	330.7802	0.1609	1.5319	0.1277	0.1922	2.3779	1.1677	0.9947	3.3848	0.1611	3.1158	0.0057	1.9946	0.1288	0.0282	10.5458	441.212	0.0487	6.824	0.0229	0.0302	0.1787	0.8411	0.2594	0.0771	794.1904	0	0.3204
TCGA-61-1914-01A-01R-1567-13	1722	0	122.5961	319.708	4.8351	2.9114	0.0475	1.4429	9.1163	3.6168	1.3749	2.5558	0.2171	3.868	0.0565	23.8253	0.4442	0.1014	3.2411	314.1214	0.9847	10.3423	0.0154	0.0344	0.4453	2.1226	0.252	17.2781	401.6067	0	0.055
TCGA-25-2391-01A-01R-1569-13	1492	1	51.9287	143.0972	3.9836	16.3165	0.0422	0.9229	7.1197	2.3674	2.1452	8.4814	0.6825	2.6157	4.6144	36.0609	0.1972	0.0482	16.3784	98.1004	0.1475	16.7085	0.0039	0.1514	0.0473	0.0677	0.1836	11.9531	418.2591	0.0301	0.8123
TCGA-24-1424-01A-01R-1565-13	183	0	48.0127	49.127	2.3093	3.3424	0.1074	0.2975	3.7229	16.1255	3.2742	6.5032	1.7076	11.3367	0.0398	5.4211	0.3982	0.054	1.8224	110.9884	0.3151	8.5015	0.0239	0.2664	0.0843	0.168	0.4496	0.0107	333.0171	0.1457	0.3084
TCGA-24-1550-01A-01R-1566-13	1249	1	3.1086	36.2966	3.4453	3.1433	0.1788	2.0537	0.7033	44.6832	6.4412	14.1784	0.0206	32.9276	0.6781	5.0001	0.1822	0.1941	2.2461	144.1667	1.9807	18.8242	0.0337	0.4273	0.0264	0.0203	0.1996	13.871	254.9738	0.0577	0.0259
TCGA-61-2000-01A-01R-1568-13	441	0	44.1979	266.7597	3.3295	4.5287	0.0321	0.3585	15.3738	7.6153	1.3561	0.8457	0.1533	3.7242	0.0209	20.2777	0.3711	0.2381	6.9966	75.5784	0.2031	10.0303	0	0.0073	1.6245	1.3032	0.1128	7.2661	444.7997	0.01	0.0722
TCGA-61-2104-01A-01R-1568-13	2338	0	103.0369	40.2966	5.8545	19.6271	0.048	0.1253	9.3179	19.6792	1.8692	6.427	0.7574	1.3584	0	17.4346	0.0475	0	11.4825	82.4998	0.5658	10.6072	0.0096	0.0034	0.058	0.1192	0.5158	0.0905	244.0859	0	0.1629
TCGA-23-1122-01A-01R-1565-13	1189	1	48.7581	93.3081	2.2523	4.6256	0.0449	0.5666	2.0363	6.8841	2.1992	2.42	1.0824	2.2028	0.0625	15.5227	0.6795	0.0977	7.0596	98.0931	0.2612	13.2985	0.0209	0.6148	0.021	0.0496	0.1143	0.2248	284.4731	0.008	0.063
TCGA-24-1425-01A-02R-1566-13	181	0	55.5969	64.7215	1.9524	13.6543	0.2477	4.303	0.9843	6.8976	2.8204	4.8873	0.1416	42.4353	0.1659	19.5618	0.086	0.0248	6.9997	86.1179	0.5567	15.8115	0.1006	0.3415	0.2027	0.0598	0.5542	8.9478	219.9053	0.2999	0.2057
TCGA-57-1585-01A-01R-1566-13	53	1	11.1343	62.1974	5.3617	6.7302	0.0726	0.8019	7.4933	1.7483	7.1549	6.2686	6.2143	36.7063	0.8524	24.7163	0.1113	0.1525	12.2126	102.3731	0.4652	22.9593	0.0065	0.0836	0.1312	0.1443	0.2917	0	230.6206	0.0063	0.0328
TCGA-29-1762-01A-01R-1567-13	2634	1	59.066	167.833	1.9472	3.6293	0.1903	0.3052	7.5821	2.6794	2.9948	1.1022	0.0545	2.4765	0.916	12.8741	0.1217	0.0366	2.7245	147.3938	0.1604	17.9016	0	0.0835	0.0863	0.1247	0.1495	0.0044	1050.3097	0.038	0.2987
TCGA-23-1123-01A-01R-1565-13	1018	1	62.6726	92.0583	12.5559	15.0707	0.0462	0.5602	1.1886	3.0231	1.6453	2.4443	1.0519	0.6865	0.2813	28.7798	0.2297	0.0185	4.0711	193.0526	0.6161	15.6235	0.0038	0.0409	0.6237	0.0527	0.362	15.6722	255.9813	0.0144	0.34
TCGA-04-1530-01A-02R-1569-13	3622	1	69.5445	79.1528	3.9227	10.4426	0.0494	0.2055	13.9943	6.7675	2.1911	3.2141	2.0723	8.4095	0.0459	14.8281	0.3304	0.2941	1.8241	131.1688	0.1953	14.9128	0.0275	0.0839	0.0924	0.0298	0.0919	3.6848	331.5332	0.0176	0.2598
TCGA-31-1944-01A-01R-1568-13	1386	0	32.9536	165.4189	2.0857	4.919	0.0743	0.812	2.1557	7.8013	1.2605	2.6901	6.7212	10.0934	0.0708	16.4987	0.1101	0.0238	11.7363	125.2184	0.2309	9.5788	0.1223	0.0272	0.0324	0	0.2341	0.0347	322.3273	0	0.1984
TCGA-30-1861-01A-01R-1568-13	1058	1	68.892	301.7997	1.2167	1.7729	0.0225	0.6073	0.9238	2.5552	1.4704	1.1214	1.774	6.0753	0	6.0565	0.4165	0.1862	7.6091	281.9883	0.1303	6.2637	0.0244	0.1937	0.0883	0.0053	0.0385	1.5362	171.0331	0	0.0368
TCGA-24-0970-01B-01R-1565-13	354	1	52.1063	189.377	0.5548	2.2254	0.1616	0.2863	2.2754	13.9865	0.4274	1.1981	0.1341	9.7604	0.0183	6.3212	0.1151	0.1407	2.6844	300.2924	0.0722	11.0933	0.0137	0.2297	0.0966	0.0938	0.0289	0	700.3734	0	0.2614
TCGA-20-1682-01A-01R-1564-13	837	0	19.9528	109.436	1.4522	21.7194	0.1284	1.7647	0.6291	31.7417	3.2349	2.7109	5.2907	18.7625	0.4059	24.1842	0.0653	0.0983	7.3731	234.3815	1.6272	13.01	0	0.3215	0.0073	0.0314	0.2294	0.0098	394.0029	0.0558	0.0137
TCGA-13-A5FT-01A-11R-A406-31	2143	0	65.5292	110.3497	0.7157	0.9541	0.1944	0.0943	11.8605	19.4982	1.5558	1.8612	0.0138	1.0832	0.009	2.3911	0.3493	0.2281	2.063	82.9661	0.1043	9.7187	0.0542	0.1508	0.2318	0.6388	0.0975	7.6126	445.3148	0.026	0.1334
TCGA-23-1119-01A-02R-1565-13	3953	0	26.9837	155.9922	1.0149	3.4637	0.0076	0.4958	3.3397	8.1275	0.9658	0.5416	1.0799	6.1752	0.0694	14.861	0.4015	0.8188	5.3489	240.5338	0.5305	10.0408	0.0297	0.0837	0.01	0.1071	0.4912	0	548.1177	0	0.0748
TCGA-61-1907-01A-01R-1567-13	952	0	68.7146	251.464	4.3209	12.228	0.0955	0.8235	18.0004	8.0852	1.8112	1.5257	0.4389	0.2053	0.0276	23.7867	1.3468	0.085	13.9034	130.0404	0.9979	10.7475	0.0414	0.4173	0.0278	0	0.2726	0.0093	1148.1011	0.0133	0.2126
TCGA-25-1317-01A-01R-1565-13	61	1	53.4108	97.4101	1.8718	3.7897	0.0428	0.2871	4.5159	1.9912	1.6645	2.4871	8.2259	32.3296	0.0695	3.7915	0.025	0.1543	9.0948	100.6367	0.1804	14.3522	0.0093	0.5283	0.014	0.0401	0.3371	1.0992	410.8078	0.107	0.2886
TCGA-61-2097-01A-02R-1568-13	1844	0	36.4048	79.9935	20.3484	6.283	0.3293	1.2564	36.7959	27.0165	1.7985	3.0378	0.3318	16.7547	0.0095	34.9892	1.1213	0.2462	3.5378	94.9645	0.2833	15.8268	0	0.184	0.0479	0	0.2256	0.0384	500.5214	0.0183	0.2094
TCGA-25-1316-01A-01R-1565-13	1279	1	3.2487	60.662	0.2683	1.1829	0.1107	2.9956	2.024	2.2597	0.9426	19.7201	1.6106	14.0439	0.0411	1.9636	0.3183	0.4663	3.2696	72.3594	0.0775	33.5942	0.0082	0.1418	0.0207	0.0089	0.1387	9.7854	363.1247	0.0079	0.0724
TCGA-13-1492-01A-01R-1565-13	3819	1	12.6782	100.2333	0.2641	0.8751	0.029	0.4068	0.2791	3.2122	7.1601	0.5353	1.0854	0.9453	0.0712	1.1827	0.0189	0.1137	2.3931	192.926	0.0535	3.7217	0.0503	0.0088	0.0127	0.0816	0.0597	0.0113	261.0582	0.0081	0.0079
TCGA-24-1105-01A-01R-1565-13	1442	1	37.418	98.9838	2.0842	8.6806	0.0336	0.5841	0.3892	10.8482	1.4045	1.9227	0.0601	8.7882	0.0764	8.6465	0.1278	0.0538	2.6977	150.7471	0.1217	6.3435	0.0801	0.4635	0.3409	0.0039	0.1305	0.0245	326.0238	0	0.0939
TCGA-13-1509-01A-01R-1565-13	2438	0	26.333	106.3039	2.4254	3.7802	0.0193	1.0187	5.236	3.3423	0.9917	3.1671	51.342	15.382	0.046	9.8185	0.1583	0.3819	20.3768	229.9437	0.3233	7.0614	0.0209	0.3122	0.0253	0.7601	0.0772	33.1146	818.1989	0	0.1922
TCGA-20-0987-01A-02R-1564-13	701	1	121.4847	194.3636	2.2573	15.8956	0.0171	2.8465	0.492	4.8023	1.5142	5.4332	0.1221	1.3811	0.0222	149.9015	0.1796	0	7.8388	280.5037	0.4449	35.9327	0	0.0156	0.0447	0	0.2162	0	357.8125	0.064	0
TCGA-04-1362-01A-01R-1565-13	1348	1	41.7653	111.2495	4.7324	8.036	0.1442	1.2436	12.5277	3.1165	1.3685	3.2794	1.6875	0.9619	0.129	14.5521	3.8837	0.2516	4.4236	200.4572	0.1038	10.8625	0.0583	0.3531	0.021	0.0045	0.1493	10.7257	1110.6722	0.0481	0.2804
TCGA-24-2297-01A-01R-1568-13	1699	1	311.1673	62.3717	0.9462	3.9212	0.02	0.3083	3.1307	5.4762	0.6647	3.1598	0.4419	1.6646	0.067	2.2571	0.7704	0.156	3.6356	218.5624	0.1358	6.3427	0.0335	0.1427	0.0225	0.1609	0.3296	0	229.6893	0	0.1358
TCGA-13-1483-01A-01R-1565-13	895	1	68.6809	123.633	2.5612	5.7868	0.0718	0.4146	13.7186	3.605	1.1096	3.3462	0.3036	1.7005	0.0042	10.5928	0.3167	0.3031	8.753	217.391	0.1521	9.6349	0.0467	0.0835	0.0085	0.0183	0.0983	0.8855	620.8008	0.0082	0.0267
TCGA-23-1118-01A-01R-1564-13	2616	0	45.2649	176.1967	1.3787	5.0358	0.067	0.469	9.0857	0.5011	0.8497	1.4369	1.7209	0.775	0.056	9.6766	1.299	0.1994	7.3137	94.8907	0.1173	17.6692	0.0187	0.372	0.1065	3.6845	0.1803	16.0281	486.0375	0	0.1331
TCGA-25-1877-01A-01R-1567-13	730	1	1.8889	92.336	0.528	0.7547	1.2608	0.2766	1.2789	3.2573	1.5257	1.403	12.4112	11.4487	0.1152	2.223	0.2297	0.274	0.3507	196.7816	0.2003	12.0042	0.0988	0.0956	0.0498	0.0623	0.0347	0.0666	236.114	1.6153	0.202
TCGA-04-1361-01A-01R-1565-13	989	0	14.159	156.6297	1.2598	3.1818	0.0795	2.3084	0.9036	5.0964	0.9092	3.4962	0.0026	8.371	0.1937	11.0825	0.8722	0.0053	12.048	132.2086	0.1702	15.5697	0.0086	0.2409	0.1518	0.0698	0.2497	25.7761	766.4709	1.4331	1.1163
TCGA-25-1632-01A-01R-1566-13	1799	1	76.7008	93.5369	2.9148	2.2671	0.0322	0.1005	6.0792	5.9597	1.6587	0.79	0.2671	2.3196	0.0696	2.1238	0.3469	1.5397	8.9666	137.9656	0.0282	2.8293	0.0093	0.0555	0.1964	0.0703	0.1762	5.5501	341.0445	0.0089	0.0906
TCGA-25-2404-01A-01R-1569-13	883	1	125.2519	72.3115	2.9038	6.1376	0.2289	0.7538	1.2426	40.5348	1.3408	2.0163	0.2872	16.7715	0.0377	17.1477	0.2112	0.031	6.4019	167.3087	21.3769	17.1486	0.0126	0.4024	0.0253	0.0091	0.296	0.0169	414.9517	0.3304	0.0395
TCGA-25-1323-01A-01R-1565-13	395	1	33.0869	74.1174	0.8845	1.7976	0.1846	0.3163	1.3183	1.6998	1.0728	4.6369	0.4499	5.9973	0.0918	6.9023	1.112	0.5286	3.378	90.3703	0.1118	10.8428	0.0255	0.6232	0.0154	0.4249	0.2879	27.1536	387.5984	0.1866	1.6411
TCGA-13-0886-01A-01R-1569-13	4665	0	38.662	219.5651	3.2087	8.8564	0.085	1.9184	1.522	3.2391	1.8807	2.1651	80.5682	7.9176	0.0307	14.3489	0.0939	0.0681	4.9992	203.6534	0.4849	16.7955	0.0614	0.5589	0.1174	0.1061	0.2263	15.994	494.6474	0	0.081
TCGA-24-2262-01A-01R-1568-13	11	1	204.0124	45.1161	3.8174	52.5866	0.0663	0.4179	13.9689	1.0638	1.9661	39.8535	0.1476	5.4225	0.0258	15.8265	0.938	0.138	4.2802	146.0732	0.2461	11.4098	0.0345	0.2848	0.0694	0	0.4086	5.7333	553.2648	0.0497	0.0108
TCGA-36-1568-01A-01R-1566-13	875	0	15.6154	87.8164	1.3215	7.2395	0.1016	0.3161	6.0439	7.6942	1.3786	5.1762	0.5322	2.4627	0.1638	22.5781	0.7745	0.2919	13.2794	48.6205	0.4042	10.3224	0.041	0.2659	0.0138	0.0098	0.2448	14.376	342.474	0	0.0974
TCGA-61-1738-01A-01R-1567-13	1089	1	27.6969	87.5565	1.2762	4.3644	0.2136	1.2161	0.8764	2.4736	0.5648	2.7909	0.0849	1.3935	0.3136	1.9453	0.114	0.0818	1.7136	307.489	0.1724	25.6493	0	0.2993	0.0122	0.3391	0.1718	24.4345	479.3682	0	0.1253
TCGA-25-1623-01A-01R-1566-13	565	1	47.1116	79.8204	1.9024	7.2907	0.0737	1.4839	12.1668	9.2871	7.7511	5.8645	0.3401	27.6633	0.0862	22.326	0.2932	0.1004	2.3943	94.6696	0.734	18.3554	0.0192	0.2191	0.0772	0.1036	0.4545	0.0194	421.6068	0.0092	0.1688
