# Supplementary material for: The deregulation of arachidonic acid metabolism in ovarian cancer
Source: Front Oncol. 2024 May 2;14:1381894. doi: 10.3389/fonc.2024.1381894 (PMC11100328; doi:10.3389/fonc.2024.1381894)
Supplement: Supplementary file 1 [file DataSheet_1.zip › Supplementary Material/OS and PFS/PFS/38.forest/input.txt]

gene	KM	HR	HR.95L	HR.95H	pvalue
PTGIS	0.149052228	1.010016015	1.000915514	1.019199259	0.030918283
CYP2A13	0.649570948	1.24353847	1.016521815	1.521254047	0.034065309
PTGER4	0.076913557	0.929097996	0.861267023	1.002271144	0.057261035
EGFR	0.127245431	1.038526691	0.995812038	1.083073558	0.07771209
PTGES	0.814741659	0.988726572	0.974340324	1.003325236	0.129506819
TNF	0.864325129	0.988727569	0.972544107	1.00518033	0.178196168
PTGS1	0.605964889	0.998334295	0.995584373	1.001091812	0.236182789
GSTP1	0.662296748	1.000283727	0.999713525	1.000854254	0.329501492
ALOX5AP	0.290719037	1.002828437	0.996662953	1.009032062	0.369377524
ALOX5	0.111901736	1.007504515	0.990618977	1.024677875	0.38594835
HPGD	0.869271986	0.996011524	0.987020329	1.005084622	0.387710002
GSTM1	0.905523027	0.995333135	0.984776216	1.006003226	0.38988939
CYSLTR1	0.997139151	1.029740668	0.953549655	1.112019535	0.454920787
NR1I2	0.556489775	0.857491357	0.550540683	1.335580546	0.496478612
GPX4	0.479555286	0.99954561	0.998173271	1.000919835	0.516749337
ALOX15	0.018320877	0.934542465	0.759580306	1.149805506	0.522110478
CYP1A1	0.398644906	0.925064454	0.705401196	1.213131264	0.573339931
CYP2E1	0.862806526	0.888458636	0.557833419	1.415043847	0.618459161
CYP3A4	0.453512973	0.622378545	0.089614617	1.322453929	0.631530565
LTC4S	0.448659943	1.001848721	0.993733125	1.010030594	0.656264213
ALOXE3	0.288776404	0.961288819	0.802853091	1.150990391	0.667455139
ALOX12B	0.152412854	1.057402048	0.763892527	1.463686384	0.736529297
IL1B	0.069237194	1.004079239	0.97006842	1.039282486	0.816892608
CYP1A2	0.757310211	1.008373013	0.933897865	1.088787298	0.831329323
PPARG	0.222821203	1.00840905	0.911320904	1.115840543	0.871207811
ABCB1	0.762812516	1.021505749	0.785651533	1.328163889	0.873779861
COTL1	0.931163648	1.000684019	0.98582766	1.015764262	0.928605042
NOS2	0.785678611	1.029499038	0.472961334	2.240919484	0.941601231
COX5A	0.709141258	1.000048456	0.998480683	1.00161869	0.951732493
