# Supplementary material for: The deregulation of arachidonic acid metabolism in ovarian cancer
Source: Front Oncol. 2024 May 2;14:1381894. doi: 10.3389/fonc.2024.1381894 (PMC11100328; doi:10.3389/fonc.2024.1381894)
Supplement: Supplementary file 1 [file DataSheet_1.zip › Supplementary Material/OS and PFS/PFS/cox.result.txt]

gene	KM	HR	HR.95L	HR.95H	pvalue
PTGS1	0.605964888532396	0.99833429473448	0.995584373385649	1.0010918116901	0.236182788772713
COX5A	0.709141258060655	1.0000484557131	0.998480683343296	1.00161868973313	0.951732493179779
IL1B	0.0692371943544423	1.00407923945958	0.970068419782747	1.03928248621837	0.81689260792352
ALOX5	0.111901736384799	1.0075045152213	0.990618976837771	1.02467787507117	0.385948350027407
NOS2	0.785678610832167	1.02949903751487	0.472961333767667	2.24091948447667	0.941601231408567
PPARG	0.222821202899015	1.00840905017819	0.911320903777504	1.11584054339826	0.871207811185037
TNF	0.864325128668652	0.98872756937997	0.97254410678293	1.00518033026364	0.178196168232921
PTGES	0.814741658768005	0.988726572468665	0.974340323665756	1.00332523591725	0.12950681886346
PTGER4	0.0769135570922939	0.929097995534974	0.86126702348251	1.00227114445493	0.0572610354031603
EGFR	0.127245430920542	1.03852669094048	0.995812038223081	1.0830735584602	0.0777120903779576
HPGD	0.869271986278279	0.996011523500095	0.987020329423332	1.00508462224338	0.387710002185862
PTGIS	0.149052227579576	1.01001601498126	1.0009155141902	1.01919925913424	0.0309182827121886
ALOX15	0.0183208768644421	0.934542464692305	0.759580306180648	1.14980550602303	0.522110478095926
ALOX5AP	0.290719036717605	1.00282843745122	0.996662953229732	1.00903206214494	0.369377524287708
ALOXE3	0.288776404277194	0.961288818853974	0.802853090778826	1.15099039147654	0.667455138855099
ALOX12B	0.152412854193771	1.05740204760009	0.763892526692623	1.46368638414337	0.736529296752906
LTC4S	0.448659943390697	1.00184872056587	0.993733125488265	1.01003059388436	0.656264213021622
GPX4	0.479555285953176	0.999545609572672	0.998173271376091	1.00091983452798	0.516749337499037
CYSLTR1	0.997139151353752	1.02974066830004	0.953549655306338	1.11201953464118	0.454920786908391
COTL1	0.931163647570213	1.00068401876101	0.985827660177803	1.01576426169974	0.928605041566052
CYP3A4	0.453512973478297	0.622378544907591	0.0896146169588598	4.32245392890668	0.631530565448399
CYP2E1	0.862806526077739	0.888458636032062	0.557833419380725	1.41504384734829	0.618459160625711
CYP1A1	0.398644906202103	0.925064454264213	0.705401195770856	1.21313126441187	0.57333993139585
CYP1A2	0.757310210817354	1.00837301296658	0.933897864825998	1.08878729845768	0.831329322547127
ABCB1	0.762812516272539	1.02150574896191	0.785651532793042	1.32816388896056	0.873779861456821
GSTM1	0.905523026703821	0.995333135394136	0.984776215879995	1.00600322635559	0.389889390371799
GSTP1	0.662296747661089	1.0002837268784	0.999713524570026	1.00085425441062	0.32950149184558
CYP2A13	0.649570947838044	1.24353846970974	1.0165218152979	1.52125404725805	0.0340653091465682
NR1I2	0.556489774906863	0.857491356586934	0.550540683286468	1.3355805464402	0.496478611827442
