# Supplementary material for: The deregulation of arachidonic acid metabolism in ovarian cancer
Source: Front Oncol. 2024 May 2;14:1381894. doi: 10.3389/fonc.2024.1381894 (PMC11100328; doi:10.3389/fonc.2024.1381894)
Supplement: Supplementary file 1 [file DataSheet_1.zip › Supplementary Material/TCGA-OV/gene_length_Table.txt]

	gene_id	unqlen	simple	genename	genetype
ENSG00000000003	ENSG00000000003.14	4535	ENSG00000000003	TSPAN6	protein_coding
ENSG00000000005	ENSG00000000005.5	1610	ENSG00000000005	TNMD	protein_coding
ENSG00000000419	ENSG00000000419.12	1207	ENSG00000000419	DPM1	protein_coding
ENSG00000000457	ENSG00000000457.13	6883	ENSG00000000457	SCYL3	protein_coding
ENSG00000000460	ENSG00000000460.16	5967	ENSG00000000460	C1ORF112	protein_coding
ENSG00000000938	ENSG00000000938.12	3474	ENSG00000000938	FGR	protein_coding
ENSG00000000971	ENSG00000000971.15	8145	ENSG00000000971	CFH	protein_coding
ENSG00000001036	ENSG00000001036.13	2793	ENSG00000001036	FUCA2	protein_coding
ENSG00000001084	ENSG00000001084.10	8463	ENSG00000001084	GCLC	protein_coding
ENSG00000001167	ENSG00000001167.14	3811	ENSG00000001167	NFYA	protein_coding
ENSG00000001460	ENSG00000001460.17	8511	ENSG00000001460	STPG1	protein_coding
ENSG00000001461	ENSG00000001461.16	9404	ENSG00000001461	NIPAL3	protein_coding
ENSG00000001497	ENSG00000001497.16	5589	ENSG00000001497	LAS1L	protein_coding
ENSG00000001561	ENSG00000001561.6	4651	ENSG00000001561	ENPP4	protein_coding
ENSG00000001617	ENSG00000001617.11	4826	ENSG00000001617	SEMA3F	protein_coding
ENSG00000001626	ENSG00000001626.14	8517	ENSG00000001626	CFTR	protein_coding
ENSG00000001629	ENSG00000001629.9	7130	ENSG00000001629	ANKIB1	protein_coding
ENSG00000001630	ENSG00000001630.15	4074	ENSG00000001630	CYP51A1	protein_coding
ENSG00000001631	ENSG00000001631.15	6204	ENSG00000001631	KRIT1	protein_coding
ENSG00000002016	ENSG00000002016.17	4190	ENSG00000002016	RAD52	protein_coding
ENSG00000002079	ENSG00000002079.14	6307	ENSG00000002079	MYH16	transcribed_unitary_pseudogene
ENSG00000002330	ENSG00000002330.13	1708	ENSG00000002330	BAD	protein_coding
ENSG00000002549	ENSG00000002549.12	3785	ENSG00000002549	LAP3	protein_coding
ENSG00000002586	ENSG00000002586.18	3284	ENSG00000002586	CD99	protein_coding
ENSG00000002587	ENSG00000002587.9	8166	ENSG00000002587	HS3ST1	protein_coding
ENSG00000002726	ENSG00000002726.20	3824	ENSG00000002726	AOC1	protein_coding
ENSG00000002745	ENSG00000002745.12	3261	ENSG00000002745	WNT16	protein_coding
ENSG00000002746	ENSG00000002746.14	13965	ENSG00000002746	HECW1	protein_coding
ENSG00000002822	ENSG00000002822.15	7230	ENSG00000002822	MAD1L1	protein_coding
ENSG00000002834	ENSG00000002834.17	7061	ENSG00000002834	LASP1	protein_coding
ENSG00000002919	ENSG00000002919.14	3606	ENSG00000002919	SNX11	protein_coding
ENSG00000002933	ENSG00000002933.7	3479	ENSG00000002933	TMEM176A	protein_coding
ENSG00000003056	ENSG00000003056.7	3777	ENSG00000003056	M6PR	protein_coding
ENSG00000003096	ENSG00000003096.14	6983	ENSG00000003096	KLHL13	protein_coding
ENSG00000003137	ENSG00000003137.8	5015	ENSG00000003137	CYP26B1	protein_coding
ENSG00000003147	ENSG00000003147.17	4891	ENSG00000003147	ICA1	protein_coding
ENSG00000003249	ENSG00000003249.13	4791	ENSG00000003249	DBNDD1	protein_coding
ENSG00000003393	ENSG00000003393.14	10384	ENSG00000003393	ALS2	protein_coding
ENSG00000003400	ENSG00000003400.14	7598	ENSG00000003400	CASP10	protein_coding
ENSG00000003402	ENSG00000003402.19	22529	ENSG00000003402	CFLAR	protein_coding
ENSG00000003436	ENSG00000003436.15	11714	ENSG00000003436	TFPI	protein_coding
ENSG00000003509	ENSG00000003509.15	3651	ENSG00000003509	NDUFAF7	protein_coding
ENSG00000003756	ENSG00000003756.16	10368	ENSG00000003756	RBM5	protein_coding
ENSG00000003987	ENSG00000003987.13	5692	ENSG00000003987	MTMR7	protein_coding
ENSG00000003989	ENSG00000003989.17	7905	ENSG00000003989	SLC7A2	protein_coding
ENSG00000004059	ENSG00000004059.10	1871	ENSG00000004059	ARF5	protein_coding
ENSG00000004139	ENSG00000004139.13	11137	ENSG00000004139	SARM1	protein_coding
ENSG00000004142	ENSG00000004142.11	2121	ENSG00000004142	POLDIP2	protein_coding
ENSG00000004399	ENSG00000004399.12	9738	ENSG00000004399	PLXND1	protein_coding
ENSG00000004455	ENSG00000004455.16	5727	ENSG00000004455	AK2	protein_coding
ENSG00000004468	ENSG00000004468.12	6855	ENSG00000004468	CD38	protein_coding
ENSG00000004478	ENSG00000004478.7	5180	ENSG00000004478	FKBP4	protein_coding
ENSG00000004487	ENSG00000004487.15	5435	ENSG00000004487	KDM1A	protein_coding
ENSG00000004534	ENSG00000004534.14	7302	ENSG00000004534	RBM6	protein_coding
ENSG00000004660	ENSG00000004660.14	7424	ENSG00000004660	CAMKK1	protein_coding
ENSG00000004700	ENSG00000004700.15	3778	ENSG00000004700	RECQL	protein_coding
ENSG00000004766	ENSG00000004766.15	9454	ENSG00000004766	VPS50	protein_coding
ENSG00000004776	ENSG00000004776.12	1721	ENSG00000004776	HSPB6	protein_coding
ENSG00000004777	ENSG00000004777.18	5260	ENSG00000004777	ARHGAP33	protein_coding
ENSG00000004779	ENSG00000004779.9	1600	ENSG00000004779	NDUFAB1	protein_coding
ENSG00000004799	ENSG00000004799.7	4519	ENSG00000004799	PDK4	protein_coding
ENSG00000004809	ENSG00000004809.13	3907	ENSG00000004809	SLC22A16	protein_coding
ENSG00000004838	ENSG00000004838.13	4009	ENSG00000004838	ZMYND10	protein_coding
ENSG00000004846	ENSG00000004846.16	9257	ENSG00000004846	ABCB5	protein_coding
ENSG00000004848	ENSG00000004848.7	3097	ENSG00000004848	ARX	protein_coding
ENSG00000004864	ENSG00000004864.13	3710	ENSG00000004864	SLC25A13	protein_coding
ENSG00000004866	ENSG00000004866.20	6742	ENSG00000004866	ST7	protein_coding
ENSG00000004897	ENSG00000004897.11	6824	ENSG00000004897	CDC27	protein_coding
ENSG00000004939	ENSG00000004939.13	5287	ENSG00000004939	SLC4A1	protein_coding
ENSG00000004948	ENSG00000004948.13	4042	ENSG00000004948	CALCR	protein_coding
ENSG00000004961	ENSG00000004961.14	2335	ENSG00000004961	HCCS	protein_coding
ENSG00000004975	ENSG00000004975.11	5350	ENSG00000004975	DVL2	protein_coding
ENSG00000005001	ENSG00000005001.9	2387	ENSG00000005001	PRSS22	protein_coding
ENSG00000005007	ENSG00000005007.12	8600	ENSG00000005007	UPF1	protein_coding
ENSG00000005020	ENSG00000005020.12	5520	ENSG00000005020	SKAP2	protein_coding
ENSG00000005022	ENSG00000005022.5	1500	ENSG00000005022	SLC25A5	protein_coding
ENSG00000005059	ENSG00000005059.15	3566	ENSG00000005059	MCUB	protein_coding
ENSG00000005073	ENSG00000005073.5	2307	ENSG00000005073	HOXA11	protein_coding
ENSG00000005075	ENSG00000005075.15	1355	ENSG00000005075	POLR2J	protein_coding
ENSG00000005100	ENSG00000005100.12	5872	ENSG00000005100	DHX33	protein_coding
ENSG00000005102	ENSG00000005102.12	2707	ENSG00000005102	MEOX1	protein_coding
ENSG00000005108	ENSG00000005108.15	10929	ENSG00000005108	THSD7A	protein_coding
ENSG00000005156	ENSG00000005156.11	12919	ENSG00000005156	LIG3	protein_coding
ENSG00000005175	ENSG00000005175.9	5381	ENSG00000005175	RPAP3	protein_coding
ENSG00000005187	ENSG00000005187.11	7822	ENSG00000005187	ACSM3	protein_coding
ENSG00000005189	ENSG00000005189.19	4114	ENSG00000005189	REXO5	protein_coding
ENSG00000005194	ENSG00000005194.14	3509	ENSG00000005194	CIAPIN1	protein_coding
ENSG00000005206	ENSG00000005206.16	7130	ENSG00000005206	SPPL2B	protein_coding
ENSG00000005238	ENSG00000005238.19	6409	ENSG00000005238	FAM214B	protein_coding
ENSG00000005243	ENSG00000005243.9	1851	ENSG00000005243	COPZ2	protein_coding
ENSG00000005249	ENSG00000005249.12	4318	ENSG00000005249	PRKAR2B	protein_coding
ENSG00000005302	ENSG00000005302.17	6496	ENSG00000005302	MSL3	protein_coding
ENSG00000005339	ENSG00000005339.14	15492	ENSG00000005339	CREBBP	protein_coding
ENSG00000005379	ENSG00000005379.15	11354	ENSG00000005379	TSPOAP1	protein_coding
ENSG00000005381	ENSG00000005381.7	3526	ENSG00000005381	MPO	protein_coding
ENSG00000005421	ENSG00000005421.8	2832	ENSG00000005421	PON1	protein_coding
ENSG00000005436	ENSG00000005436.13	5465	ENSG00000005436	GCFC2	protein_coding
ENSG00000005448	ENSG00000005448.16	2860	ENSG00000005448	WDR54	protein_coding
ENSG00000005469	ENSG00000005469.11	4979	ENSG00000005469	CROT	protein_coding
ENSG00000005471	ENSG00000005471.15	7494	ENSG00000005471	ABCB4	protein_coding
ENSG00000005483	ENSG00000005483.20	9231	ENSG00000005483	KMT2E	protein_coding
ENSG00000005486	ENSG00000005486.16	2441	ENSG00000005486	RHBDD2	protein_coding
ENSG00000005513	ENSG00000005513.9	4432	ENSG00000005513	SOX8	protein_coding
ENSG00000005700	ENSG00000005700.14	8722	ENSG00000005700	IBTK	protein_coding
ENSG00000005801	ENSG00000005801.16	5709	ENSG00000005801	ZNF195	protein_coding
ENSG00000005810	ENSG00000005810.17	15945	ENSG00000005810	MYCBP2	protein_coding
ENSG00000005812	ENSG00000005812.10	7082	ENSG00000005812	FBXL3	protein_coding
ENSG00000005844	ENSG00000005844.17	6472	ENSG00000005844	ITGAL	protein_coding
ENSG00000005882	ENSG00000005882.11	5481	ENSG00000005882	PDK2	protein_coding
ENSG00000005884	ENSG00000005884.17	9802	ENSG00000005884	ITGA3	protein_coding
ENSG00000005889	ENSG00000005889.15	9037	ENSG00000005889	ZFX	protein_coding
ENSG00000005893	ENSG00000005893.15	5526	ENSG00000005893	LAMP2	protein_coding
ENSG00000005961	ENSG00000005961.17	5551	ENSG00000005961	ITGA2B	protein_coding
ENSG00000005981	ENSG00000005981.12	4605	ENSG00000005981	ASB4	protein_coding
ENSG00000006007	ENSG00000006007.11	4416	ENSG00000006007	GDE1	protein_coding
ENSG00000006015	ENSG00000006015.17	3370	ENSG00000006015	C19ORF60	protein_coding
ENSG00000006016	ENSG00000006016.10	3018	ENSG00000006016	CRLF1	protein_coding
ENSG00000006025	ENSG00000006025.11	6572	ENSG00000006025	OSBPL7	protein_coding
ENSG00000006042	ENSG00000006042.11	5187	ENSG00000006042	TMEM98	protein_coding
ENSG00000006047	ENSG00000006047.12	4618	ENSG00000006047	YBX2	protein_coding
ENSG00000006059	ENSG00000006059.3	1287	ENSG00000006059	KRT33A	protein_coding
ENSG00000006062	ENSG00000006062.14	5852	ENSG00000006062	MAP3K14	protein_coding
ENSG00000006071	ENSG00000006071.12	6778	ENSG00000006071	ABCC8	protein_coding
ENSG00000006116	ENSG00000006116.3	3088	ENSG00000006116	CACNG3	protein_coding
ENSG00000006118	ENSG00000006118.14	7271	ENSG00000006118	TMEM132A	protein_coding
ENSG00000006125	ENSG00000006125.17	7587	ENSG00000006125	AP2B1	protein_coding
ENSG00000006128	ENSG00000006128.11	1888	ENSG00000006128	TAC1	protein_coding
ENSG00000006194	ENSG00000006194.9	6945	ENSG00000006194	ZNF263	protein_coding
ENSG00000006210	ENSG00000006210.6	5983	ENSG00000006210	CX3CL1	protein_coding
ENSG00000006282	ENSG00000006282.20	5337	ENSG00000006282	SPATA20	protein_coding
ENSG00000006283	ENSG00000006283.17	9709	ENSG00000006283	CACNA1G	protein_coding
ENSG00000006327	ENSG00000006327.13	1848	ENSG00000006327	TNFRSF12A	protein_coding
ENSG00000006377	ENSG00000006377.10	3449	ENSG00000006377	DLX6	protein_coding
ENSG00000006432	ENSG00000006432.15	12386	ENSG00000006432	MAP3K9	protein_coding
ENSG00000006451	ENSG00000006451.7	3665	ENSG00000006451	RALA	protein_coding
ENSG00000006453	ENSG00000006453.13	4798	ENSG00000006453	BAIAP2L1	protein_coding
ENSG00000006459	ENSG00000006459.10	9430	ENSG00000006459	KDM7A	protein_coding
ENSG00000006468	ENSG00000006468.13	9616	ENSG00000006468	ETV1	protein_coding
ENSG00000006530	ENSG00000006530.15	6547	ENSG00000006530	AGK	protein_coding
ENSG00000006534	ENSG00000006534.15	6626	ENSG00000006534	ALDH3B1	protein_coding
ENSG00000006555	ENSG00000006555.10	6055	ENSG00000006555	TTC22	protein_coding
ENSG00000006576	ENSG00000006576.16	8646	ENSG00000006576	PHTF2	protein_coding
ENSG00000006606	ENSG00000006606.8	706	ENSG00000006606	CCL26	protein_coding
ENSG00000006607	ENSG00000006607.13	14413	ENSG00000006607	FARP2	protein_coding
ENSG00000006611	ENSG00000006611.15	4904	ENSG00000006611	USH1C	protein_coding
ENSG00000006625	ENSG00000006625.17	1597	ENSG00000006625	GGCT	protein_coding
ENSG00000006634	ENSG00000006634.7	4583	ENSG00000006634	DBF4	protein_coding
ENSG00000006638	ENSG00000006638.11	2793	ENSG00000006638	TBXA2R	protein_coding
ENSG00000006652	ENSG00000006652.13	7489	ENSG00000006652	IFRD1	protein_coding
ENSG00000006659	ENSG00000006659.12	1079	ENSG00000006659	LGALS14	protein_coding
ENSG00000006695	ENSG00000006695.10	3172	ENSG00000006695	COX10	protein_coding
ENSG00000006704	ENSG00000006704.10	6498	ENSG00000006704	GTF2IRD1	protein_coding
ENSG00000006712	ENSG00000006712.14	2668	ENSG00000006712	PAF1	protein_coding
ENSG00000006715	ENSG00000006715.15	7801	ENSG00000006715	VPS41	protein_coding
ENSG00000006740	ENSG00000006740.16	9281	ENSG00000006740	ARHGAP44	protein_coding
ENSG00000006744	ENSG00000006744.18	6345	ENSG00000006744	ELAC2	protein_coding
ENSG00000006747	ENSG00000006747.14	11623	ENSG00000006747	SCIN	protein_coding
ENSG00000006756	ENSG00000006756.15	7030	ENSG00000006756	ARSD	protein_coding
ENSG00000006757	ENSG00000006757.11	3441	ENSG00000006757	PNPLA4	protein_coding
ENSG00000006788	ENSG00000006788.13	6120	ENSG00000006788	MYH13	protein_coding
ENSG00000006831	ENSG00000006831.9	5878	ENSG00000006831	ADIPOR2	protein_coding
ENSG00000006837	ENSG00000006837.11	3057	ENSG00000006837	CDKL3	protein_coding
ENSG00000007001	ENSG00000007001.12	2957	ENSG00000007001	UPP2	protein_coding
ENSG00000007038	ENSG00000007038.10	1967	ENSG00000007038	PRSS21	protein_coding
ENSG00000007047	ENSG00000007047.14	6668	ENSG00000007047	MARK4	protein_coding
ENSG00000007062	ENSG00000007062.11	7434	ENSG00000007062	PROM1	protein_coding
ENSG00000007080	ENSG00000007080.10	1660	ENSG00000007080	CCDC124	protein_coding
ENSG00000007129	ENSG00000007129.17	1964	ENSG00000007129	CEACAM21	protein_coding
ENSG00000007168	ENSG00000007168.12	8127	ENSG00000007168	PAFAH1B1	protein_coding
ENSG00000007171	ENSG00000007171.16	4176	ENSG00000007171	NOS2	protein_coding
ENSG00000007174	ENSG00000007174.17	16980	ENSG00000007174	DNAH9	protein_coding
ENSG00000007202	ENSG00000007202.14	9235	ENSG00000007202	KIAA0100	protein_coding
ENSG00000007216	ENSG00000007216.14	3226	ENSG00000007216	SLC13A2	protein_coding
ENSG00000007237	ENSG00000007237.18	10100	ENSG00000007237	GAS7	protein_coding
ENSG00000007255	ENSG00000007255.10	933	ENSG00000007255	TRAPPC6A	protein_coding
ENSG00000007264	ENSG00000007264.14	4141	ENSG00000007264	MATK	protein_coding
ENSG00000007306	ENSG00000007306.14	2649	ENSG00000007306	CEACAM7	protein_coding
ENSG00000007312	ENSG00000007312.12	2080	ENSG00000007312	CD79B	protein_coding
ENSG00000007314	ENSG00000007314.12	8243	ENSG00000007314	SCN4A	protein_coding
ENSG00000007341	ENSG00000007341.18	8111	ENSG00000007341	ST7L	protein_coding
ENSG00000007350	ENSG00000007350.16	3650	ENSG00000007350	TKTL1	protein_coding
ENSG00000007372	ENSG00000007372.21	20812	ENSG00000007372	PAX6	protein_coding
ENSG00000007376	ENSG00000007376.7	2769	ENSG00000007376	RPUSD1	protein_coding
ENSG00000007384	ENSG00000007384.15	4914	ENSG00000007384	RHBDF1	protein_coding
ENSG00000007392	ENSG00000007392.16	6176	ENSG00000007392	LUC7L	protein_coding
ENSG00000007402	ENSG00000007402.11	6322	ENSG00000007402	CACNA2D2	protein_coding
ENSG00000007516	ENSG00000007516.13	6146	ENSG00000007516	BAIAP3	protein_coding
ENSG00000007520	ENSG00000007520.3	1243	ENSG00000007520	TSR3	protein_coding
ENSG00000007541	ENSG00000007541.16	7904	ENSG00000007541	PIGQ	protein_coding
ENSG00000007545	ENSG00000007545.15	8373	ENSG00000007545	CRAMP1	protein_coding
ENSG00000007866	ENSG00000007866.19	3046	ENSG00000007866	TEAD3	protein_coding
ENSG00000007908	ENSG00000007908.15	4585	ENSG00000007908	SELE	protein_coding
ENSG00000007923	ENSG00000007923.15	5083	ENSG00000007923	DNAJC11	protein_coding
ENSG00000007933	ENSG00000007933.12	3463	ENSG00000007933	FMO3	protein_coding
ENSG00000007944	ENSG00000007944.14	3033	ENSG00000007944	MYLIP	protein_coding
ENSG00000007952	ENSG00000007952.17	2529	ENSG00000007952	NOX1	protein_coding
ENSG00000007968	ENSG00000007968.6	5457	ENSG00000007968	E2F2	protein_coding
ENSG00000008018	ENSG00000008018.8	2256	ENSG00000008018	PSMB1	protein_coding
ENSG00000008056	ENSG00000008056.13	3822	ENSG00000008056	SYN1	protein_coding
ENSG00000008083	ENSG00000008083.13	6015	ENSG00000008083	JARID2	protein_coding
ENSG00000008086	ENSG00000008086.11	17075	ENSG00000008086	CDKL5	protein_coding
ENSG00000008118	ENSG00000008118.9	2676	ENSG00000008118	CAMK1G	protein_coding
ENSG00000008128	ENSG00000008128.22	4701	ENSG00000008128	CDK11A	protein_coding
ENSG00000008130	ENSG00000008130.15	5570	ENSG00000008130	NADK	protein_coding
ENSG00000008196	ENSG00000008196.12	6149	ENSG00000008196	TFAP2B	protein_coding
ENSG00000008197	ENSG00000008197.4	1856	ENSG00000008197	TFAP2D	protein_coding
ENSG00000008226	ENSG00000008226.19	8338	ENSG00000008226	DLEC1	protein_coding
ENSG00000008256	ENSG00000008256.15	5808	ENSG00000008256	CYTH3	protein_coding
ENSG00000008277	ENSG00000008277.14	12199	ENSG00000008277	ADAM22	protein_coding
ENSG00000008282	ENSG00000008282.8	2804	ENSG00000008282	SYPL1	protein_coding
ENSG00000008283	ENSG00000008283.15	5320	ENSG00000008283	CYB561	protein_coding
ENSG00000008294	ENSG00000008294.20	11963	ENSG00000008294	SPAG9	protein_coding
ENSG00000008300	ENSG00000008300.16	13873	ENSG00000008300	CELSR3	protein_coding
ENSG00000008311	ENSG00000008311.14	4591	ENSG00000008311	AASS	protein_coding
ENSG00000008323	ENSG00000008323.15	4260	ENSG00000008323	PLEKHG6	protein_coding
ENSG00000008324	ENSG00000008324.11	1298	ENSG00000008324	SS18L2	protein_coding
ENSG00000008382	ENSG00000008382.15	2049	ENSG00000008382	MPND	protein_coding
ENSG00000008394	ENSG00000008394.12	7440	ENSG00000008394	MGST1	protein_coding
ENSG00000008405	ENSG00000008405.11	5062	ENSG00000008405	CRY1	protein_coding
ENSG00000008438	ENSG00000008438.4	720	ENSG00000008438	PGLYRP1	protein_coding
ENSG00000008441	ENSG00000008441.16	6302	ENSG00000008441	NFIX	protein_coding
ENSG00000008513	ENSG00000008513.14	8729	ENSG00000008513	ST3GAL1	protein_coding
ENSG00000008516	ENSG00000008516.16	4126	ENSG00000008516	MMP25	protein_coding
ENSG00000008517	ENSG00000008517.16	3209	ENSG00000008517	IL32	protein_coding
ENSG00000008710	ENSG00000008710.19	18532	ENSG00000008710	PKD1	protein_coding
ENSG00000008735	ENSG00000008735.13	5901	ENSG00000008735	MAPK8IP2	protein_coding
ENSG00000008838	ENSG00000008838.19	6962	ENSG00000008838	MED24	protein_coding
ENSG00000008853	ENSG00000008853.16	6580	ENSG00000008853	RHOBTB2	protein_coding
ENSG00000008869	ENSG00000008869.11	8206	ENSG00000008869	HEATR5B	protein_coding
ENSG00000008952	ENSG00000008952.16	7928	ENSG00000008952	SEC62	protein_coding
ENSG00000008988	ENSG00000008988.9	3002	ENSG00000008988	RPS20	protein_coding
ENSG00000009307	ENSG00000009307.15	5778	ENSG00000009307	CSDE1	protein_coding
ENSG00000009335	ENSG00000009335.17	9220	ENSG00000009335	UBE3C	protein_coding
ENSG00000009413	ENSG00000009413.15	12425	ENSG00000009413	REV3L	protein_coding
ENSG00000009694	ENSG00000009694.13	12896	ENSG00000009694	TENM1	protein_coding
ENSG00000009709	ENSG00000009709.11	6313	ENSG00000009709	PAX7	protein_coding
ENSG00000009724	ENSG00000009724.16	4251	ENSG00000009724	MASP2	protein_coding
ENSG00000009765	ENSG00000009765.14	10362	ENSG00000009765	IYD	protein_coding
ENSG00000009780	ENSG00000009780.15	4034	ENSG00000009780	FAM76A	protein_coding
ENSG00000009790	ENSG00000009790.14	7750	ENSG00000009790	TRAF3IP3	protein_coding
ENSG00000009830	ENSG00000009830.11	10008	ENSG00000009830	POMT2	protein_coding
ENSG00000009844	ENSG00000009844.15	7262	ENSG00000009844	VTA1	protein_coding
ENSG00000009950	ENSG00000009950.15	4815	ENSG00000009950	MLXIPL	protein_coding
ENSG00000009954	ENSG00000009954.10	7053	ENSG00000009954	BAZ1B	protein_coding
ENSG00000010017	ENSG00000010017.12	3347	ENSG00000010017	RANBP9	protein_coding
ENSG00000010030	ENSG00000010030.13	2374	ENSG00000010030	ETV7	protein_coding
ENSG00000010072	ENSG00000010072.15	5906	ENSG00000010072	SPRTN	protein_coding
ENSG00000010165	ENSG00000010165.19	3827	ENSG00000010165	METTL13	protein_coding
ENSG00000010219	ENSG00000010219.13	7054	ENSG00000010219	DYRK4	protein_coding
ENSG00000010244	ENSG00000010244.18	15834	ENSG00000010244	ZNF207	protein_coding
ENSG00000010256	ENSG00000010256.10	3236	ENSG00000010256	UQCRC1	protein_coding
ENSG00000010270	ENSG00000010270.13	4348	ENSG00000010270	STARD3NL	protein_coding
ENSG00000010278	ENSG00000010278.12	3299	ENSG00000010278	CD9	protein_coding
ENSG00000010282	ENSG00000010282.14	2891	ENSG00000010282	HHATL	protein_coding
ENSG00000010292	ENSG00000010292.12	6487	ENSG00000010292	NCAPD2	protein_coding
ENSG00000010295	ENSG00000010295.19	5203	ENSG00000010295	IFFO1	protein_coding
ENSG00000010310	ENSG00000010310.8	4736	ENSG00000010310	GIPR	protein_coding
ENSG00000010318	ENSG00000010318.20	3367	ENSG00000010318	PHF7	protein_coding
ENSG00000010319	ENSG00000010319.6	5011	ENSG00000010319	SEMA3G	protein_coding
ENSG00000010322	ENSG00000010322.15	9161	ENSG00000010322	NISCH	protein_coding
ENSG00000010327	ENSG00000010327.10	10588	ENSG00000010327	STAB1	protein_coding
ENSG00000010361	ENSG00000010361.13	2950	ENSG00000010361	FUZ	protein_coding
ENSG00000010379	ENSG00000010379.15	4243	ENSG00000010379	SLC6A13	protein_coding
ENSG00000010404	ENSG00000010404.17	9292	ENSG00000010404	IDS	protein_coding
ENSG00000010438	ENSG00000010438.16	1664	ENSG00000010438	PRSS3	protein_coding
ENSG00000010539	ENSG00000010539.11	7498	ENSG00000010539	ZNF200	protein_coding
ENSG00000010610	ENSG00000010610.9	4583	ENSG00000010610	CD4	protein_coding
ENSG00000010626	ENSG00000010626.14	3054	ENSG00000010626	LRRC23	protein_coding
ENSG00000010671	ENSG00000010671.15	4575	ENSG00000010671	BTK	protein_coding
ENSG00000010704	ENSG00000010704.18	5675	ENSG00000010704	HFE	protein_coding
ENSG00000010803	ENSG00000010803.16	4447	ENSG00000010803	SCMH1	protein_coding
ENSG00000010810	ENSG00000010810.17	7411	ENSG00000010810	FYN	protein_coding
ENSG00000010818	ENSG00000010818.9	10682	ENSG00000010818	HIVEP2	protein_coding
ENSG00000010932	ENSG00000010932.16	3602	ENSG00000010932	FMO1	protein_coding
ENSG00000011007	ENSG00000011007.12	5391	ENSG00000011007	ELOA	protein_coding
ENSG00000011009	ENSG00000011009.10	2196	ENSG00000011009	LYPLA2	protein_coding
ENSG00000011021	ENSG00000011021.21	6938	ENSG00000011021	CLCN6	protein_coding
ENSG00000011028	ENSG00000011028.13	6860	ENSG00000011028	MRC2	protein_coding
ENSG00000011052	ENSG00000011052.21	1241	ENSG00000011052	NME1-NME2	protein_coding
ENSG00000011083	ENSG00000011083.8	4391	ENSG00000011083	SLC6A7	protein_coding
ENSG00000011105	ENSG00000011105.12	6905	ENSG00000011105	TSPAN9	protein_coding
ENSG00000011114	ENSG00000011114.14	11333	ENSG00000011114	BTBD7	protein_coding
ENSG00000011132	ENSG00000011132.11	5556	ENSG00000011132	APBA3	protein_coding
ENSG00000011143	ENSG00000011143.16	4078	ENSG00000011143	MKS1	protein_coding
ENSG00000011198	ENSG00000011198.7	3172	ENSG00000011198	ABHD5	protein_coding
ENSG00000011201	ENSG00000011201.11	7131	ENSG00000011201	ANOS1	protein_coding
ENSG00000011243	ENSG00000011243.17	5081	ENSG00000011243	AKAP8L	protein_coding
ENSG00000011258	ENSG00000011258.15	7201	ENSG00000011258	MBTD1	protein_coding
ENSG00000011260	ENSG00000011260.13	2721	ENSG00000011260	UTP18	protein_coding
ENSG00000011275	ENSG00000011275.18	7619	ENSG00000011275	RNF216	protein_coding
ENSG00000011295	ENSG00000011295.15	5966	ENSG00000011295	TTC19	protein_coding
ENSG00000011304	ENSG00000011304.19	6883	ENSG00000011304	PTBP1	protein_coding
ENSG00000011332	ENSG00000011332.19	4800	ENSG00000011332	DPF1	protein_coding
ENSG00000011347	ENSG00000011347.9	5953	ENSG00000011347	SYT7	protein_coding
ENSG00000011376	ENSG00000011376.9	5393	ENSG00000011376	LARS2	protein_coding
ENSG00000011405	ENSG00000011405.13	9204	ENSG00000011405	PIK3C2A	protein_coding
ENSG00000011422	ENSG00000011422.11	4457	ENSG00000011422	PLAUR	protein_coding
ENSG00000011426	ENSG00000011426.10	6012	ENSG00000011426	ANLN	protein_coding
ENSG00000011451	ENSG00000011451.17	7965	ENSG00000011451	WIZ	protein_coding
ENSG00000011454	ENSG00000011454.16	9162	ENSG00000011454	RABGAP1	protein_coding
ENSG00000011465	ENSG00000011465.16	12847	ENSG00000011465	DCN	protein_coding
ENSG00000011478	ENSG00000011478.11	2396	ENSG00000011478	QPCTL	protein_coding
ENSG00000011485	ENSG00000011485.14	7059	ENSG00000011485	PPP5C	protein_coding
ENSG00000011523	ENSG00000011523.13	8623	ENSG00000011523	CEP68	protein_coding
ENSG00000011566	ENSG00000011566.14	6067	ENSG00000011566	MAP4K3	protein_coding
ENSG00000011590	ENSG00000011590.13	2770	ENSG00000011590	ZBTB32	protein_coding
ENSG00000011600	ENSG00000011600.11	907	ENSG00000011600	TYROBP	protein_coding
ENSG00000011638	ENSG00000011638.10	2558	ENSG00000011638	TMEM159	protein_coding
ENSG00000011677	ENSG00000011677.12	4193	ENSG00000011677	GABRA3	protein_coding
ENSG00000012048	ENSG00000012048.20	8922	ENSG00000012048	BRCA1	protein_coding
ENSG00000012061	ENSG00000012061.15	5576	ENSG00000012061	ERCC1	protein_coding
ENSG00000012124	ENSG00000012124.16	6159	ENSG00000012124	CD22	protein_coding
ENSG00000012171	ENSG00000012171.19	5768	ENSG00000012171	SEMA3B	protein_coding
ENSG00000012174	ENSG00000012174.11	8927	ENSG00000012174	MBTPS2	protein_coding
ENSG00000012211	ENSG00000012211.12	3194	ENSG00000012211	PRICKLE3	protein_coding
ENSG00000012223	ENSG00000012223.12	4247	ENSG00000012223	LTF	protein_coding
ENSG00000012232	ENSG00000012232.8	13220	ENSG00000012232	EXTL3	protein_coding
ENSG00000012504	ENSG00000012504.13	3460	ENSG00000012504	NR1H4	protein_coding
ENSG00000012660	ENSG00000012660.13	3813	ENSG00000012660	ELOVL5	protein_coding
ENSG00000012779	ENSG00000012779.10	3730	ENSG00000012779	ALOX5	protein_coding
ENSG00000012817	ENSG00000012817.15	9463	ENSG00000012817	KDM5D	protein_coding
ENSG00000012822	ENSG00000012822.15	8898	ENSG00000012822	CALCOCO1	protein_coding
ENSG00000012963	ENSG00000012963.14	3694	ENSG00000012963	UBR7	protein_coding
ENSG00000012983	ENSG00000012983.11	7620	ENSG00000012983	MAP4K5	protein_coding
ENSG00000013016	ENSG00000013016.15	4636	ENSG00000013016	EHD3	protein_coding
ENSG00000013275	ENSG00000013275.7	2387	ENSG00000013275	PSMC4	protein_coding
ENSG00000013288	ENSG00000013288.8	8898	ENSG00000013288	MAN2B2	protein_coding
ENSG00000013293	ENSG00000013293.5	10459	ENSG00000013293	SLC7A14	protein_coding
ENSG00000013297	ENSG00000013297.10	6032	ENSG00000013297	CLDN11	protein_coding
ENSG00000013306	ENSG00000013306.15	3526	ENSG00000013306	SLC25A39	protein_coding
ENSG00000013364	ENSG00000013364.18	6141	ENSG00000013364	MVP	protein_coding
ENSG00000013374	ENSG00000013374.15	5411	ENSG00000013374	NUB1	protein_coding
ENSG00000013375	ENSG00000013375.15	7335	ENSG00000013375	PGM3	protein_coding
ENSG00000013392	ENSG00000013392.7	3744	ENSG00000013392	RWDD2A	protein_coding
ENSG00000013441	ENSG00000013441.15	5170	ENSG00000013441	CLK1	protein_coding
ENSG00000013503	ENSG00000013503.9	4858	ENSG00000013503	POLR3B	protein_coding
ENSG00000013523	ENSG00000013523.9	6414	ENSG00000013523	ANGEL1	protein_coding
ENSG00000013561	ENSG00000013561.17	4987	ENSG00000013561	RNF14	protein_coding
ENSG00000013563	ENSG00000013563.13	4130	ENSG00000013563	DNASE1L1	protein_coding
ENSG00000013573	ENSG00000013573.16	8374	ENSG00000013573	DDX11	protein_coding
ENSG00000013583	ENSG00000013583.8	3442	ENSG00000013583	HEBP1	protein_coding
ENSG00000013588	ENSG00000013588.7	8440	ENSG00000013588	GPRC5A	protein_coding
ENSG00000013619	ENSG00000013619.13	5958	ENSG00000013619	MAMLD1	protein_coding
ENSG00000013725	ENSG00000013725.14	5958	ENSG00000013725	CD6	protein_coding
ENSG00000013810	ENSG00000013810.18	6528	ENSG00000013810	TACC3	protein_coding
ENSG00000014123	ENSG00000014123.9	4539	ENSG00000014123	UFL1	protein_coding
ENSG00000014138	ENSG00000014138.8	5726	ENSG00000014138	POLA2	protein_coding
ENSG00000014164	ENSG00000014164.6	3731	ENSG00000014164	ZC3H3	protein_coding
ENSG00000014216	ENSG00000014216.15	7553	ENSG00000014216	CAPN1	protein_coding
ENSG00000014257	ENSG00000014257.15	4193	ENSG00000014257	ACPP	protein_coding
ENSG00000014641	ENSG00000014641.17	4990	ENSG00000014641	MDH1	protein_coding
ENSG00000014824	ENSG00000014824.13	7225	ENSG00000014824	SLC30A9	protein_coding
ENSG00000014914	ENSG00000014914.20	4562	ENSG00000014914	MTMR11	protein_coding
ENSG00000014919	ENSG00000014919.12	4177	ENSG00000014919	COX15	protein_coding
ENSG00000015133	ENSG00000015133.18	12426	ENSG00000015133	CCDC88C	protein_coding
ENSG00000015153	ENSG00000015153.14	10839	ENSG00000015153	YAF2	protein_coding
ENSG00000015171	ENSG00000015171.19	5300	ENSG00000015171	ZMYND11	protein_coding
ENSG00000015285	ENSG00000015285.10	2381	ENSG00000015285	WAS	protein_coding
ENSG00000015413	ENSG00000015413.9	2737	ENSG00000015413	DPEP1	protein_coding
ENSG00000015475	ENSG00000015475.18	4446	ENSG00000015475	BID	protein_coding
ENSG00000015479	ENSG00000015479.18	12090	ENSG00000015479	MATR3	protein_coding
ENSG00000015520	ENSG00000015520.14	5252	ENSG00000015520	NPC1L1	protein_coding
ENSG00000015532	ENSG00000015532.9	5472	ENSG00000015532	XYLT2	protein_coding
ENSG00000015568	ENSG00000015568.12	14175	ENSG00000015568	RGPD5	protein_coding
ENSG00000015592	ENSG00000015592.16	3294	ENSG00000015592	STMN4	protein_coding
ENSG00000015676	ENSG00000015676.17	10113	ENSG00000015676	NUDCD3	protein_coding
ENSG00000016082	ENSG00000016082.14	2882	ENSG00000016082	ISL1	protein_coding
ENSG00000016391	ENSG00000016391.10	7758	ENSG00000016391	CHDH	protein_coding
ENSG00000016402	ENSG00000016402.13	4730	ENSG00000016402	IL20RA	protein_coding
ENSG00000016490	ENSG00000016490.15	3340	ENSG00000016490	CLCA1	protein_coding
ENSG00000016602	ENSG00000016602.9	3447	ENSG00000016602	CLCA4	protein_coding
ENSG00000016864	ENSG00000016864.18	3783	ENSG00000016864	GLT8D1	protein_coding
ENSG00000017260	ENSG00000017260.19	8533	ENSG00000017260	ATP2C1	protein_coding
ENSG00000017427	ENSG00000017427.15	8087	ENSG00000017427	IGF1	protein_coding
ENSG00000017483	ENSG00000017483.14	4014	ENSG00000017483	SLC38A5	protein_coding
ENSG00000017797	ENSG00000017797.12	8043	ENSG00000017797	RALBP1	protein_coding
ENSG00000018189	ENSG00000018189.12	8070	ENSG00000018189	RUFY3	protein_coding
ENSG00000018236	ENSG00000018236.14	7492	ENSG00000018236	CNTN1	protein_coding
ENSG00000018280	ENSG00000018280.16	8676	ENSG00000018280	SLC11A1	protein_coding
ENSG00000018408	ENSG00000018408.14	8413	ENSG00000018408	WWTR1	protein_coding
ENSG00000018510	ENSG00000018510.13	8745	ENSG00000018510	AGPS	protein_coding
ENSG00000018607	ENSG00000018607.6	1774	ENSG00000018607	ZNF806	unprocessed_pseudogene
ENSG00000018610	ENSG00000018610.13	2580	ENSG00000018610	CXORF56	protein_coding
ENSG00000018625	ENSG00000018625.14	6298	ENSG00000018625	ATP1A2	protein_coding
ENSG00000018699	ENSG00000018699.11	3185	ENSG00000018699	TTC27	protein_coding
ENSG00000018869	ENSG00000018869.16	3350	ENSG00000018869	ZNF582	protein_coding
ENSG00000019102	ENSG00000019102.11	1432	ENSG00000019102	VSIG2	protein_coding
ENSG00000019144	ENSG00000019144.18	21722	ENSG00000019144	PHLDB1	protein_coding
ENSG00000019169	ENSG00000019169.10	2079	ENSG00000019169	MARCO	protein_coding
ENSG00000019186	ENSG00000019186.9	3972	ENSG00000019186	CYP24A1	protein_coding
ENSG00000019485	ENSG00000019485.13	13940	ENSG00000019485	PRDM11	protein_coding
ENSG00000019505	ENSG00000019505.7	5424	ENSG00000019505	SYT13	protein_coding
ENSG00000019549	ENSG00000019549.9	2204	ENSG00000019549	SNAI2	protein_coding
ENSG00000019582	ENSG00000019582.14	3184	ENSG00000019582	CD74	protein_coding
ENSG00000019991	ENSG00000019991.15	8897	ENSG00000019991	HGF	protein_coding
ENSG00000019995	ENSG00000019995.6	5993	ENSG00000019995	ZRANB1	protein_coding
ENSG00000020129	ENSG00000020129.15	4917	ENSG00000020129	NCDN	protein_coding
ENSG00000020181	ENSG00000020181.17	7061	ENSG00000020181	ADGRA2	protein_coding
ENSG00000020219	ENSG00000020219.9	1674	ENSG00000020219	CCT8L1P	processed_pseudogene
ENSG00000020256	ENSG00000020256.19	6997	ENSG00000020256	ZFP64	protein_coding
ENSG00000020426	ENSG00000020426.10	3865	ENSG00000020426	MNAT1	protein_coding
ENSG00000020577	ENSG00000020577.13	12170	ENSG00000020577	SAMD4A	protein_coding
ENSG00000020633	ENSG00000020633.18	4523	ENSG00000020633	RUNX3	protein_coding
ENSG00000020922	ENSG00000020922.12	7689	ENSG00000020922	MRE11	protein_coding
ENSG00000021300	ENSG00000021300.13	4933	ENSG00000021300	PLEKHB1	protein_coding
ENSG00000021355	ENSG00000021355.12	3094	ENSG00000021355	SERPINB1	protein_coding
ENSG00000021461	ENSG00000021461.16	2637	ENSG00000021461	CYP3A43	protein_coding
ENSG00000021488	ENSG00000021488.12	2597	ENSG00000021488	SLC7A9	protein_coding
ENSG00000021574	ENSG00000021574.11	5213	ENSG00000021574	SPAST	protein_coding
ENSG00000021645	ENSG00000021645.18	15535	ENSG00000021645	NRXN3	protein_coding
ENSG00000021762	ENSG00000021762.19	7466	ENSG00000021762	OSBPL5	protein_coding
ENSG00000021776	ENSG00000021776.10	13528	ENSG00000021776	AQR	protein_coding
ENSG00000021826	ENSG00000021826.14	10444	ENSG00000021826	CPS1	protein_coding
ENSG00000021852	ENSG00000021852.12	2729	ENSG00000021852	C8B	protein_coding
ENSG00000022267	ENSG00000022267.16	5997	ENSG00000022267	FHL1	protein_coding
ENSG00000022277	ENSG00000022277.12	4063	ENSG00000022277	RTFDC1	protein_coding
ENSG00000022355	ENSG00000022355.16	6935	ENSG00000022355	GABRA1	protein_coding
ENSG00000022556	ENSG00000022556.15	6313	ENSG00000022556	NLRP2	protein_coding
ENSG00000022567	ENSG00000022567.9	8608	ENSG00000022567	SLC45A4	protein_coding
ENSG00000022840	ENSG00000022840.15	5911	ENSG00000022840	RNF10	protein_coding
ENSG00000022976	ENSG00000022976.15	5590	ENSG00000022976	ZNF839	protein_coding
ENSG00000023041	ENSG00000023041.11	3748	ENSG00000023041	ZDHHC6	protein_coding
ENSG00000023171	ENSG00000023171.16	14408	ENSG00000023171	GRAMD1B	protein_coding
ENSG00000023191	ENSG00000023191.16	7374	ENSG00000023191	RNH1	protein_coding
ENSG00000023228	ENSG00000023228.13	12268	ENSG00000023228	NDUFS1	protein_coding
ENSG00000023287	ENSG00000023287.12	7615	ENSG00000023287	RB1CC1	protein_coding
ENSG00000023318	ENSG00000023318.7	4854	ENSG00000023318	ERP44	protein_coding
ENSG00000023330	ENSG00000023330.14	2536	ENSG00000023330	ALAS1	protein_coding
ENSG00000023445	ENSG00000023445.13	7518	ENSG00000023445	BIRC3	protein_coding
ENSG00000023516	ENSG00000023516.8	9920	ENSG00000023516	AKAP11	protein_coding
ENSG00000023572	ENSG00000023572.8	1299	ENSG00000023572	GLRX2	protein_coding
ENSG00000023608	ENSG00000023608.4	2656	ENSG00000023608	SNAPC1	protein_coding
ENSG00000023697	ENSG00000023697.12	2844	ENSG00000023697	DERA	protein_coding
ENSG00000023734	ENSG00000023734.10	2211	ENSG00000023734	STRAP	protein_coding
ENSG00000023839	ENSG00000023839.10	6232	ENSG00000023839	ABCC2	protein_coding
ENSG00000023892	ENSG00000023892.10	2545	ENSG00000023892	DEF6	protein_coding
ENSG00000023902	ENSG00000023902.13	6565	ENSG00000023902	PLEKHO1	protein_coding
ENSG00000023909	ENSG00000023909.9	5420	ENSG00000023909	GCLM	protein_coding
ENSG00000024048	ENSG00000024048.10	8840	ENSG00000024048	UBR2	protein_coding
ENSG00000024422	ENSG00000024422.11	3923	ENSG00000024422	EHD2	protein_coding
ENSG00000024526	ENSG00000024526.16	5904	ENSG00000024526	DEPDC1	protein_coding
ENSG00000024862	ENSG00000024862.17	1507	ENSG00000024862	CCDC28A	protein_coding
ENSG00000025039	ENSG00000025039.14	5072	ENSG00000025039	RRAGD	protein_coding
ENSG00000025156	ENSG00000025156.12	2702	ENSG00000025156	HSF2	protein_coding
ENSG00000025293	ENSG00000025293.16	8383	ENSG00000025293	PHF20	protein_coding
ENSG00000025423	ENSG00000025423.11	2272	ENSG00000025423	HSD17B6	protein_coding
ENSG00000025434	ENSG00000025434.18	4533	ENSG00000025434	NR1H3	protein_coding
ENSG00000025708	ENSG00000025708.13	3320	ENSG00000025708	TYMP	protein_coding
ENSG00000025770	ENSG00000025770.18	3159	ENSG00000025770	NCAPH2	protein_coding
ENSG00000025772	ENSG00000025772.7	2062	ENSG00000025772	TOMM34	protein_coding
ENSG00000025796	ENSG00000025796.13	8587	ENSG00000025796	SEC63	protein_coding
ENSG00000025800	ENSG00000025800.13	7480	ENSG00000025800	KPNA6	protein_coding
ENSG00000026025	ENSG00000026025.15	5158	ENSG00000026025	VIM	protein_coding
ENSG00000026036	ENSG00000026036.21	8738	ENSG00000026036	RTEL1-TNFRSF6B	protein_coding
ENSG00000026103	ENSG00000026103.21	4253	ENSG00000026103	FAS	protein_coding
ENSG00000026297	ENSG00000026297.15	7643	ENSG00000026297	RNASET2	protein_coding
ENSG00000026508	ENSG00000026508.17	10057	ENSG00000026508	CD44	protein_coding
ENSG00000026559	ENSG00000026559.13	5437	ENSG00000026559	KCNG1	protein_coding
ENSG00000026652	ENSG00000026652.13	8769	ENSG00000026652	AGPAT4	protein_coding
ENSG00000026751	ENSG00000026751.16	4833	ENSG00000026751	SLAMF7	protein_coding
ENSG00000026950	ENSG00000026950.16	5547	ENSG00000026950	BTN3A1	protein_coding
ENSG00000027001	ENSG00000027001.9	3407	ENSG00000027001	MIPEP	protein_coding
ENSG00000027075	ENSG00000027075.14	8833	ENSG00000027075	PRKCH	protein_coding
ENSG00000027644	ENSG00000027644.4	5101	ENSG00000027644	INSRR	protein_coding
ENSG00000027697	ENSG00000027697.13	2571	ENSG00000027697	IFNGR1	protein_coding
ENSG00000027847	ENSG00000027847.13	4927	ENSG00000027847	B4GALT7	protein_coding
ENSG00000027869	ENSG00000027869.11	2512	ENSG00000027869	SH2D2A	protein_coding
ENSG00000028116	ENSG00000028116.16	3509	ENSG00000028116	VRK2	protein_coding
ENSG00000028137	ENSG00000028137.18	3766	ENSG00000028137	TNFRSF1B	protein_coding
ENSG00000028203	ENSG00000028203.17	8757	ENSG00000028203	VEZT	protein_coding
ENSG00000028277	ENSG00000028277.21	9072	ENSG00000028277	POU2F2	protein_coding
ENSG00000028310	ENSG00000028310.17	9572	ENSG00000028310	BRD9	protein_coding
ENSG00000028528	ENSG00000028528.14	9780	ENSG00000028528	SNX1	protein_coding
ENSG00000028839	ENSG00000028839.9	5039	ENSG00000028839	TBPL1	protein_coding
ENSG00000029153	ENSG00000029153.14	6983	ENSG00000029153	ARNTL2	protein_coding
ENSG00000029363	ENSG00000029363.16	9533	ENSG00000029363	BCLAF1	protein_coding
ENSG00000029364	ENSG00000029364.11	7136	ENSG00000029364	SLC39A9	protein_coding
ENSG00000029534	ENSG00000029534.19	10799	ENSG00000029534	ANK1	protein_coding
ENSG00000029559	ENSG00000029559.6	1546	ENSG00000029559	IBSP	protein_coding
ENSG00000029639	ENSG00000029639.10	2736	ENSG00000029639	TFB1M	protein_coding
ENSG00000029725	ENSG00000029725.16	6531	ENSG00000029725	RABEP1	protein_coding
ENSG00000029993	ENSG00000029993.14	3967	ENSG00000029993	HMGB3	protein_coding
ENSG00000030066	ENSG00000030066.13	8576	ENSG00000030066	NUP160	protein_coding
ENSG00000030110	ENSG00000030110.12	2212	ENSG00000030110	BAK1	protein_coding
ENSG00000030304	ENSG00000030304.13	4246	ENSG00000030304	MUSK	protein_coding
ENSG00000030419	ENSG00000030419.16	12240	ENSG00000030419	IKZF2	protein_coding
ENSG00000030582	ENSG00000030582.17	3680	ENSG00000030582	GRN	protein_coding
ENSG00000031003	ENSG00000031003.10	6808	ENSG00000031003	FAM13B	protein_coding
ENSG00000031081	ENSG00000031081.10	9384	ENSG00000031081	ARHGAP31	protein_coding
ENSG00000031691	ENSG00000031691.6	1733	ENSG00000031691	CENPQ	protein_coding
ENSG00000031698	ENSG00000031698.12	3836	ENSG00000031698	SARS	protein_coding
ENSG00000031823	ENSG00000031823.14	7445	ENSG00000031823	RANBP3	protein_coding
ENSG00000032219	ENSG00000032219.18	7568	ENSG00000032219	ARID4A	protein_coding
ENSG00000032389	ENSG00000032389.12	5775	ENSG00000032389	EIPR1	protein_coding
ENSG00000032444	ENSG00000032444.15	7055	ENSG00000032444	PNPLA6	protein_coding
ENSG00000032742	ENSG00000032742.17	6111	ENSG00000032742	IFT88	protein_coding
ENSG00000033011	ENSG00000033011.11	4496	ENSG00000033011	ALG1	protein_coding
ENSG00000033030	ENSG00000033030.13	9124	ENSG00000033030	ZCCHC8	protein_coding
ENSG00000033050	ENSG00000033050.7	4448	ENSG00000033050	ABCF2	protein_coding
ENSG00000033100	ENSG00000033100.16	4205	ENSG00000033100	CHPF2	protein_coding
ENSG00000033122	ENSG00000033122.18	14652	ENSG00000033122	LRRC7	protein_coding
ENSG00000033170	ENSG00000033170.16	6700	ENSG00000033170	FUT8	protein_coding
ENSG00000033178	ENSG00000033178.12	11432	ENSG00000033178	UBA6	protein_coding
ENSG00000033327	ENSG00000033327.12	6771	ENSG00000033327	GAB2	protein_coding
ENSG00000033627	ENSG00000033627.16	10955	ENSG00000033627	ATP6V0A1	protein_coding
ENSG00000033800	ENSG00000033800.13	10776	ENSG00000033800	PIAS1	protein_coding
ENSG00000033867	ENSG00000033867.16	9616	ENSG00000033867	SLC4A7	protein_coding
ENSG00000034053	ENSG00000034053.14	6869	ENSG00000034053	APBA2	protein_coding
ENSG00000034152	ENSG00000034152.18	3783	ENSG00000034152	MAP2K3	protein_coding
ENSG00000034239	ENSG00000034239.10	5805	ENSG00000034239	EFCAB1	protein_coding
ENSG00000034510	ENSG00000034510.5	496	ENSG00000034510	TMSB10	protein_coding
ENSG00000034533	ENSG00000034533.11	3427	ENSG00000034533	ASTE1	protein_coding
ENSG00000034677	ENSG00000034677.12	6031	ENSG00000034677	RNF19A	protein_coding
ENSG00000034693	ENSG00000034693.14	2222	ENSG00000034693	PEX3	protein_coding
ENSG00000034713	ENSG00000034713.7	3034	ENSG00000034713	GABARAPL2	protein_coding
ENSG00000034971	ENSG00000034971.16	2099	ENSG00000034971	MYOC	protein_coding
ENSG00000035115	ENSG00000035115.21	11165	ENSG00000035115	SH3YL1	protein_coding
ENSG00000035141	ENSG00000035141.7	3086	ENSG00000035141	FAM136A	protein_coding
ENSG00000035403	ENSG00000035403.17	9992	ENSG00000035403	VCL	protein_coding
ENSG00000035499	ENSG00000035499.12	3806	ENSG00000035499	DEPDC1B	protein_coding
ENSG00000035664	ENSG00000035664.11	13612	ENSG00000035664	DAPK2	protein_coding
ENSG00000035681	ENSG00000035681.7	6165	ENSG00000035681	NSMAF	protein_coding
ENSG00000035687	ENSG00000035687.9	3666	ENSG00000035687	ADSS	protein_coding
ENSG00000035720	ENSG00000035720.7	1655	ENSG00000035720	STAP1	protein_coding
ENSG00000035862	ENSG00000035862.12	5633	ENSG00000035862	TIMP2	protein_coding
ENSG00000035928	ENSG00000035928.15	6719	ENSG00000035928	RFC1	protein_coding
ENSG00000036054	ENSG00000036054.12	5168	ENSG00000036054	TBC1D23	protein_coding
ENSG00000036257	ENSG00000036257.12	11505	ENSG00000036257	CUL3	protein_coding
ENSG00000036448	ENSG00000036448.9	7062	ENSG00000036448	MYOM2	protein_coding
ENSG00000036473	ENSG00000036473.6	1585	ENSG00000036473	OTC	protein_coding
ENSG00000036530	ENSG00000036530.8	9352	ENSG00000036530	CYP46A1	protein_coding
ENSG00000036549	ENSG00000036549.12	9008	ENSG00000036549	ZZZ3	protein_coding
ENSG00000036565	ENSG00000036565.14	3910	ENSG00000036565	SLC18A1	protein_coding
ENSG00000036672	ENSG00000036672.15	4538	ENSG00000036672	USP2	protein_coding
ENSG00000036828	ENSG00000036828.15	10625	ENSG00000036828	CASR	protein_coding
ENSG00000037042	ENSG00000037042.8	2772	ENSG00000037042	TUBG2	protein_coding
ENSG00000037241	ENSG00000037241.7	1164	ENSG00000037241	RPL26L1	protein_coding
ENSG00000037280	ENSG00000037280.15	8852	ENSG00000037280	FLT4	protein_coding
ENSG00000037474	ENSG00000037474.14	5506	ENSG00000037474	NSUN2	protein_coding
ENSG00000037637	ENSG00000037637.10	8984	ENSG00000037637	FBXO42	protein_coding
ENSG00000037749	ENSG00000037749.11	4792	ENSG00000037749	MFAP3	protein_coding
ENSG00000037757	ENSG00000037757.13	3456	ENSG00000037757	MRI1	protein_coding
ENSG00000037897	ENSG00000037897.16	2621	ENSG00000037897	METTL1	protein_coding
ENSG00000037965	ENSG00000037965.5	1889	ENSG00000037965	HOXC8	protein_coding
ENSG00000038002	ENSG00000038002.8	2675	ENSG00000038002	AGA	protein_coding
ENSG00000038210	ENSG00000038210.12	3540	ENSG00000038210	PI4K2B	protein_coding
ENSG00000038219	ENSG00000038219.12	15860	ENSG00000038219	BOD1L1	protein_coding
ENSG00000038274	ENSG00000038274.16	5153	ENSG00000038274	MAT2B	protein_coding
ENSG00000038295	ENSG00000038295.7	7522	ENSG00000038295	TLL1	protein_coding
ENSG00000038358	ENSG00000038358.14	6173	ENSG00000038358	EDC4	protein_coding
ENSG00000038382	ENSG00000038382.18	17500	ENSG00000038382	TRIO	protein_coding
ENSG00000038427	ENSG00000038427.15	14831	ENSG00000038427	VCAN	protein_coding
ENSG00000038532	ENSG00000038532.14	12387	ENSG00000038532	CLEC16A	protein_coding
ENSG00000038945	ENSG00000038945.14	7812	ENSG00000038945	MSR1	protein_coding
ENSG00000039068	ENSG00000039068.18	6177	ENSG00000039068	CDH1	protein_coding
ENSG00000039123	ENSG00000039123.15	6578	ENSG00000039123	SKIV2L2	protein_coding
ENSG00000039139	ENSG00000039139.9	16475	ENSG00000039139	DNAH5	protein_coding
ENSG00000039319	ENSG00000039319.16	11461	ENSG00000039319	ZFYVE16	protein_coding
ENSG00000039523	ENSG00000039523.19	6729	ENSG00000039523	RIPOR1	protein_coding
ENSG00000039537	ENSG00000039537.13	4739	ENSG00000039537	C6	protein_coding
ENSG00000039560	ENSG00000039560.13	7687	ENSG00000039560	RAI14	protein_coding
ENSG00000039600	ENSG00000039600.10	3471	ENSG00000039600	SOX30	protein_coding
ENSG00000039650	ENSG00000039650.11	4635	ENSG00000039650	PNKP	protein_coding
ENSG00000039987	ENSG00000039987.6	2646	ENSG00000039987	BEST2	protein_coding
ENSG00000040199	ENSG00000040199.18	12493	ENSG00000040199	PHLPP2	protein_coding
ENSG00000040275	ENSG00000040275.16	4777	ENSG00000040275	SPDL1	protein_coding
ENSG00000040341	ENSG00000040341.17	8998	ENSG00000040341	STAU2	protein_coding
ENSG00000040487	ENSG00000040487.12	2686	ENSG00000040487	PQLC2	protein_coding
ENSG00000040531	ENSG00000040531.14	3398	ENSG00000040531	CTNS	protein_coding
ENSG00000040608	ENSG00000040608.13	3339	ENSG00000040608	RTN4R	protein_coding
ENSG00000040633	ENSG00000040633.12	2783	ENSG00000040633	PHF23	protein_coding
ENSG00000040731	ENSG00000040731.10	3660	ENSG00000040731	CDH10	protein_coding
ENSG00000040933	ENSG00000040933.15	13187	ENSG00000040933	INPP4A	protein_coding
ENSG00000041353	ENSG00000041353.9	7432	ENSG00000041353	RAB27B	protein_coding
ENSG00000041357	ENSG00000041357.15	6996	ENSG00000041357	PSMA4	protein_coding
ENSG00000041515	ENSG00000041515.15	9209	ENSG00000041515	MYO16	protein_coding
ENSG00000041802	ENSG00000041802.10	4818	ENSG00000041802	LSG1	protein_coding
ENSG00000041880	ENSG00000041880.14	2928	ENSG00000041880	PARP3	protein_coding
ENSG00000041982	ENSG00000041982.15	9636	ENSG00000041982	TNC	protein_coding
ENSG00000041988	ENSG00000041988.15	4072	ENSG00000041988	THAP3	protein_coding
ENSG00000042062	ENSG00000042062.11	6009	ENSG00000042062	RIPOR3	protein_coding
ENSG00000042088	ENSG00000042088.13	6227	ENSG00000042088	TDP1	protein_coding
ENSG00000042286	ENSG00000042286.14	5135	ENSG00000042286	AIFM2	protein_coding
ENSG00000042304	ENSG00000042304.11	3486	ENSG00000042304	C2ORF83	protein_coding
ENSG00000042317	ENSG00000042317.16	6872	ENSG00000042317	SPATA7	protein_coding
ENSG00000042429	ENSG00000042429.11	16610	ENSG00000042429	MED17	protein_coding
ENSG00000042445	ENSG00000042445.13	4005	ENSG00000042445	RETSAT	protein_coding
ENSG00000042493	ENSG00000042493.15	2607	ENSG00000042493	CAPG	protein_coding
ENSG00000042753	ENSG00000042753.11	1704	ENSG00000042753	AP2S1	protein_coding
ENSG00000042781	ENSG00000042781.12	20506	ENSG00000042781	USH2A	protein_coding
ENSG00000042813	ENSG00000042813.7	2643	ENSG00000042813	ZPBP	protein_coding
ENSG00000042832	ENSG00000042832.11	11132	ENSG00000042832	TG	protein_coding
ENSG00000042980	ENSG00000042980.12	9351	ENSG00000042980	ADAM28	protein_coding
ENSG00000043039	ENSG00000043039.6	3660	ENSG00000043039	BARX2	protein_coding
ENSG00000043093	ENSG00000043093.13	8412	ENSG00000043093	DCUN1D1	protein_coding
ENSG00000043143	ENSG00000043143.20	9877	ENSG00000043143	JADE2	protein_coding
ENSG00000043355	ENSG00000043355.11	3310	ENSG00000043355	ZIC2	protein_coding
ENSG00000043462	ENSG00000043462.11	7244	ENSG00000043462	LCP2	protein_coding
ENSG00000043514	ENSG00000043514.15	2663	ENSG00000043514	TRIT1	protein_coding
ENSG00000043591	ENSG00000043591.5	2853	ENSG00000043591	ADRB1	protein_coding
ENSG00000044012	ENSG00000044012.3	597	ENSG00000044012	GUCA2B	protein_coding
ENSG00000044090	ENSG00000044090.8	5628	ENSG00000044090	CUL7	protein_coding
ENSG00000044115	ENSG00000044115.20	8830	ENSG00000044115	CTNNA1	protein_coding
ENSG00000044446	ENSG00000044446.11	9029	ENSG00000044446	PHKA2	protein_coding
ENSG00000044459	ENSG00000044459.14	11064	ENSG00000044459	CNTLN	protein_coding
ENSG00000044524	ENSG00000044524.10	6674	ENSG00000044524	EPHA3	protein_coding
ENSG00000044574	ENSG00000044574.7	3908	ENSG00000044574	HSPA5	protein_coding
ENSG00000046604	ENSG00000046604.12	6190	ENSG00000046604	DSG2	protein_coding
ENSG00000046647	ENSG00000046647.13	2424	ENSG00000046647	GEMIN8	protein_coding
ENSG00000046651	ENSG00000046651.14	5172	ENSG00000046651	OFD1	protein_coding
ENSG00000046653	ENSG00000046653.14	5675	ENSG00000046653	GPM6B	protein_coding
ENSG00000046774	ENSG00000046774.9	1991	ENSG00000046774	MAGEC2	protein_coding
ENSG00000046889	ENSG00000046889.18	12058	ENSG00000046889	PREX2	protein_coding
ENSG00000047056	ENSG00000047056.14	5656	ENSG00000047056	WDR37	protein_coding
ENSG00000047188	ENSG00000047188.15	10816	ENSG00000047188	YTHDC2	protein_coding
ENSG00000047230	ENSG00000047230.14	5510	ENSG00000047230	CTPS2	protein_coding
ENSG00000047249	ENSG00000047249.17	5090	ENSG00000047249	ATP6V1H	protein_coding
ENSG00000047315	ENSG00000047315.15	5901	ENSG00000047315	POLR2B	protein_coding
ENSG00000047346	ENSG00000047346.12	9832	ENSG00000047346	FAM214A	protein_coding
ENSG00000047365	ENSG00000047365.11	12428	ENSG00000047365	ARAP2	protein_coding
ENSG00000047410	ENSG00000047410.13	12350	ENSG00000047410	TPR	protein_coding
ENSG00000047457	ENSG00000047457.13	7296	ENSG00000047457	CP	protein_coding
ENSG00000047578	ENSG00000047578.12	9784	ENSG00000047578	KIAA0556	protein_coding
ENSG00000047579	ENSG00000047579.19	3052	ENSG00000047579	DTNBP1	protein_coding
ENSG00000047597	ENSG00000047597.5	5206	ENSG00000047597	XK	protein_coding
ENSG00000047617	ENSG00000047617.14	6255	ENSG00000047617	ANO2	protein_coding
ENSG00000047621	ENSG00000047621.11	4939	ENSG00000047621	C12ORF4	protein_coding
ENSG00000047634	ENSG00000047634.14	5497	ENSG00000047634	SCML1	protein_coding
ENSG00000047644	ENSG00000047644.18	7114	ENSG00000047644	WWC3	protein_coding
ENSG00000047648	ENSG00000047648.21	7885	ENSG00000047648	ARHGAP6	protein_coding
ENSG00000047662	ENSG00000047662.4	6622	ENSG00000047662	FAM184B	protein_coding
ENSG00000047849	ENSG00000047849.21	14943	ENSG00000047849	MAP4	protein_coding
ENSG00000047932	ENSG00000047932.13	4628	ENSG00000047932	GOPC	protein_coding
ENSG00000047936	ENSG00000047936.10	7856	ENSG00000047936	ROS1	protein_coding
ENSG00000048028	ENSG00000048028.11	5719	ENSG00000048028	USP28	protein_coding
ENSG00000048052	ENSG00000048052.21	16827	ENSG00000048052	HDAC9	protein_coding
ENSG00000048140	ENSG00000048140.17	5215	ENSG00000048140	TSPAN17	protein_coding
ENSG00000048162	ENSG00000048162.20	2862	ENSG00000048162	NOP16	protein_coding
ENSG00000048342	ENSG00000048342.15	7606	ENSG00000048342	CC2D2A	protein_coding
ENSG00000048392	ENSG00000048392.11	5548	ENSG00000048392	RRM2B	protein_coding
ENSG00000048405	ENSG00000048405.9	5793	ENSG00000048405	ZNF800	protein_coding
ENSG00000048462	ENSG00000048462.10	1118	ENSG00000048462	TNFRSF17	protein_coding
ENSG00000048471	ENSG00000048471.13	11298	ENSG00000048471	SNX29	protein_coding
ENSG00000048540	ENSG00000048540.14	10268	ENSG00000048540	LMO3	protein_coding
ENSG00000048544	ENSG00000048544.5	2110	ENSG00000048544	MRPS10	protein_coding
ENSG00000048545	ENSG00000048545.13	2341	ENSG00000048545	GUCA1A	protein_coding
ENSG00000048649	ENSG00000048649.13	15740	ENSG00000048649	RSF1	protein_coding
ENSG00000048707	ENSG00000048707.13	20023	ENSG00000048707	VPS13D	protein_coding
ENSG00000048740	ENSG00000048740.18	10978	ENSG00000048740	CELF2	protein_coding
ENSG00000048828	ENSG00000048828.16	7204	ENSG00000048828	FAM120A	protein_coding
ENSG00000048991	ENSG00000048991.16	7898	ENSG00000048991	R3HDM1	protein_coding
ENSG00000049089	ENSG00000049089.13	4151	ENSG00000049089	COL9A2	protein_coding
ENSG00000049130	ENSG00000049130.14	6030	ENSG00000049130	KITLG	protein_coding
ENSG00000049167	ENSG00000049167.13	4847	ENSG00000049167	ERCC8	protein_coding
ENSG00000049192	ENSG00000049192.14	8567	ENSG00000049192	ADAMTS6	protein_coding
ENSG00000049239	ENSG00000049239.12	9321	ENSG00000049239	H6PD	protein_coding
ENSG00000049245	ENSG00000049245.12	2760	ENSG00000049245	VAMP3	protein_coding
ENSG00000049246	ENSG00000049246.14	8099	ENSG00000049246	PER3	protein_coding
ENSG00000049247	ENSG00000049247.13	1791	ENSG00000049247	UTS2	protein_coding
ENSG00000049249	ENSG00000049249.8	6331	ENSG00000049249	TNFRSF9	protein_coding
ENSG00000049283	ENSG00000049283.17	4642	ENSG00000049283	EPN3	protein_coding
ENSG00000049323	ENSG00000049323.15	7329	ENSG00000049323	LTBP1	protein_coding
ENSG00000049449	ENSG00000049449.8	7225	ENSG00000049449	RCN1	protein_coding
ENSG00000049540	ENSG00000049540.16	6542	ENSG00000049540	ELN	protein_coding
ENSG00000049541	ENSG00000049541.10	2211	ENSG00000049541	RFC2	protein_coding
ENSG00000049618	ENSG00000049618.22	44058	ENSG00000049618	ARID1B	protein_coding
ENSG00000049656	ENSG00000049656.13	6557	ENSG00000049656	CLPTM1L	protein_coding
ENSG00000049759	ENSG00000049759.17	17455	ENSG00000049759	NEDD4L	protein_coding
ENSG00000049768	ENSG00000049768.14	2647	ENSG00000049768	FOXP3	protein_coding
ENSG00000049769	ENSG00000049769.12	4173	ENSG00000049769	PPP1R3F	protein_coding
ENSG00000049860	ENSG00000049860.13	5067	ENSG00000049860	HEXB	protein_coding
ENSG00000049883	ENSG00000049883.14	12115	ENSG00000049883	PTCD2	protein_coding
ENSG00000050030	ENSG00000050030.13	11757	ENSG00000050030	NEXMIF	protein_coding
ENSG00000050130	ENSG00000050130.17	4350	ENSG00000050130	JKAMP	protein_coding
ENSG00000050165	ENSG00000050165.17	5059	ENSG00000050165	DKK3	protein_coding
ENSG00000050327	ENSG00000050327.14	5818	ENSG00000050327	ARHGEF5	protein_coding
ENSG00000050344	ENSG00000050344.8	4249	ENSG00000050344	NFE2L3	protein_coding
ENSG00000050393	ENSG00000050393.11	6057	ENSG00000050393	MCUR1	protein_coding
ENSG00000050405	ENSG00000050405.13	6317	ENSG00000050405	LIMA1	protein_coding
ENSG00000050426	ENSG00000050426.15	6032	ENSG00000050426	LETMD1	protein_coding
ENSG00000050438	ENSG00000050438.16	17980	ENSG00000050438	SLC4A8	protein_coding
ENSG00000050555	ENSG00000050555.17	7594	ENSG00000050555	LAMC3	protein_coding
ENSG00000050628	ENSG00000050628.20	9653	ENSG00000050628	PTGER3	protein_coding
ENSG00000050730	ENSG00000050730.15	3768	ENSG00000050730	TNIP3	protein_coding
ENSG00000050748	ENSG00000050748.17	8955	ENSG00000050748	MAPK9	protein_coding
ENSG00000050767	ENSG00000050767.15	3586	ENSG00000050767	COL23A1	protein_coding
ENSG00000050820	ENSG00000050820.16	9178	ENSG00000050820	BCAR1	protein_coding
ENSG00000051009	ENSG00000051009.10	4736	ENSG00000051009	FAM160A2	protein_coding
ENSG00000051108	ENSG00000051108.14	5155	ENSG00000051108	HERPUD1	protein_coding
ENSG00000051128	ENSG00000051128.18	3422	ENSG00000051128	HOMER3	protein_coding
ENSG00000051180	ENSG00000051180.16	3046	ENSG00000051180	RAD51	protein_coding
ENSG00000051341	ENSG00000051341.13	9400	ENSG00000051341	POLQ	protein_coding
ENSG00000051382	ENSG00000051382.8	7850	ENSG00000051382	PIK3CB	protein_coding
ENSG00000051523	ENSG00000051523.10	3357	ENSG00000051523	CYBA	protein_coding
ENSG00000051596	ENSG00000051596.9	3453	ENSG00000051596	THOC3	protein_coding
ENSG00000051620	ENSG00000051620.10	10356	ENSG00000051620	HEBP2	protein_coding
ENSG00000051825	ENSG00000051825.14	10304	ENSG00000051825	MPHOSPH9	protein_coding
ENSG00000052126	ENSG00000052126.14	12558	ENSG00000052126	PLEKHA5	protein_coding
ENSG00000052344	ENSG00000052344.15	3010	ENSG00000052344	PRSS8	protein_coding
ENSG00000052723	ENSG00000052723.11	5894	ENSG00000052723	SIKE1	protein_coding
ENSG00000052749	ENSG00000052749.13	8529	ENSG00000052749	RRP12	protein_coding
ENSG00000052795	ENSG00000052795.12	10868	ENSG00000052795	FNIP2	protein_coding
ENSG00000052802	ENSG00000052802.12	2892	ENSG00000052802	MSMO1	protein_coding
ENSG00000052841	ENSG00000052841.14	11284	ENSG00000052841	TTC17	protein_coding
ENSG00000052850	ENSG00000052850.5	5750	ENSG00000052850	ALX4	protein_coding
ENSG00000053108	ENSG00000053108.16	6734	ENSG00000053108	FSTL4	protein_coding
ENSG00000053254	ENSG00000053254.15	11033	ENSG00000053254	FOXN3	protein_coding
ENSG00000053328	ENSG00000053328.8	1774	ENSG00000053328	METTL24	protein_coding
ENSG00000053371	ENSG00000053371.12	1781	ENSG00000053371	AKR7A2	protein_coding
ENSG00000053372	ENSG00000053372.4	2822	ENSG00000053372	MRTO4	protein_coding
ENSG00000053438	ENSG00000053438.8	1297	ENSG00000053438	NNAT	protein_coding
ENSG00000053501	ENSG00000053501.12	2431	ENSG00000053501	USE1	protein_coding
ENSG00000053524	ENSG00000053524.12	20568	ENSG00000053524	MCF2L2	protein_coding
ENSG00000053702	ENSG00000053702.14	2803	ENSG00000053702	NRIP2	protein_coding
ENSG00000053747	ENSG00000053747.15	13522	ENSG00000053747	LAMA3	protein_coding
ENSG00000053770	ENSG00000053770.11	13034	ENSG00000053770	AP5M1	protein_coding
ENSG00000053900	ENSG00000053900.10	7494	ENSG00000053900	ANAPC4	protein_coding
ENSG00000053918	ENSG00000053918.15	3971	ENSG00000053918	KCNQ1	protein_coding
ENSG00000054116	ENSG00000054116.11	3527	ENSG00000054116	TRAPPC3	protein_coding
ENSG00000054118	ENSG00000054118.13	4736	ENSG00000054118	THRAP3	protein_coding
ENSG00000054148	ENSG00000054148.17	1612	ENSG00000054148	PHPT1	protein_coding
ENSG00000054179	ENSG00000054179.11	2633	ENSG00000054179	ENTPD2	protein_coding
ENSG00000054219	ENSG00000054219.10	8798	ENSG00000054219	LY75	protein_coding
ENSG00000054267	ENSG00000054267.21	11073	ENSG00000054267	ARID4B	protein_coding
ENSG00000054277	ENSG00000054277.13	3716	ENSG00000054277	OPN3	protein_coding
ENSG00000054282	ENSG00000054282.15	5322	ENSG00000054282	SDCCAG8	protein_coding
ENSG00000054356	ENSG00000054356.13	8261	ENSG00000054356	PTPRN	protein_coding
ENSG00000054392	ENSG00000054392.12	6641	ENSG00000054392	HHAT	protein_coding
ENSG00000054523	ENSG00000054523.17	17720	ENSG00000054523	KIF1B	protein_coding
ENSG00000054598	ENSG00000054598.6	3926	ENSG00000054598	FOXC1	protein_coding
ENSG00000054611	ENSG00000054611.13	5315	ENSG00000054611	TBC1D22A	protein_coding
ENSG00000054654	ENSG00000054654.16	31374	ENSG00000054654	SYNE2	protein_coding
ENSG00000054690	ENSG00000054690.13	10817	ENSG00000054690	PLEKHH1	protein_coding
ENSG00000054793	ENSG00000054793.13	8317	ENSG00000054793	ATP9A	protein_coding
ENSG00000054796	ENSG00000054796.12	1867	ENSG00000054796	SPO11	protein_coding
ENSG00000054803	ENSG00000054803.3	3024	ENSG00000054803	CBLN4	protein_coding
ENSG00000054938	ENSG00000054938.15	3135	ENSG00000054938	CHRDL2	protein_coding
ENSG00000054965	ENSG00000054965.10	7887	ENSG00000054965	FAM168A	protein_coding
ENSG00000054967	ENSG00000054967.12	6322	ENSG00000054967	RELT	protein_coding
ENSG00000054983	ENSG00000054983.16	6825	ENSG00000054983	GALC	protein_coding
ENSG00000055044	ENSG00000055044.10	3299	ENSG00000055044	NOP58	protein_coding
ENSG00000055070	ENSG00000055070.16	4747	ENSG00000055070	SZRD1	protein_coding
ENSG00000055118	ENSG00000055118.14	5877	ENSG00000055118	KCNH2	protein_coding
ENSG00000055130	ENSG00000055130.15	3548	ENSG00000055130	CUL1	protein_coding
ENSG00000055147	ENSG00000055147.18	6543	ENSG00000055147	FAM114A2	protein_coding
ENSG00000055163	ENSG00000055163.19	10498	ENSG00000055163	CYFIP2	protein_coding
ENSG00000055208	ENSG00000055208.18	6010	ENSG00000055208	TAB2	protein_coding
ENSG00000055211	ENSG00000055211.12	2248	ENSG00000055211	GINM1	protein_coding
ENSG00000055332	ENSG00000055332.16	10753	ENSG00000055332	EIF2AK2	protein_coding
ENSG00000055483	ENSG00000055483.19	9235	ENSG00000055483	USP36	protein_coding
ENSG00000055609	ENSG00000055609.17	20114	ENSG00000055609	KMT2C	protein_coding
ENSG00000055732	ENSG00000055732.12	6623	ENSG00000055732	MCOLN3	protein_coding
ENSG00000055813	ENSG00000055813.5	3982	ENSG00000055813	CCDC85A	protein_coding
ENSG00000055917	ENSG00000055917.15	6978	ENSG00000055917	PUM2	protein_coding
ENSG00000055950	ENSG00000055950.16	3573	ENSG00000055950	MRPL43	protein_coding
ENSG00000055955	ENSG00000055955.15	5462	ENSG00000055955	ITIH4	protein_coding
ENSG00000055957	ENSG00000055957.10	4544	ENSG00000055957	ITIH1	protein_coding
ENSG00000056050	ENSG00000056050.6	1436	ENSG00000056050	HPF1	protein_coding
ENSG00000056097	ENSG00000056097.15	6792	ENSG00000056097	ZFR	protein_coding
ENSG00000056277	ENSG00000056277.15	4634	ENSG00000056277	ZNF280C	protein_coding
ENSG00000056291	ENSG00000056291.17	2359	ENSG00000056291	NPFFR2	protein_coding
ENSG00000056487	ENSG00000056487.15	5753	ENSG00000056487	PHF21B	protein_coding
ENSG00000056558	ENSG00000056558.10	6449	ENSG00000056558	TRAF1	protein_coding
ENSG00000056586	ENSG00000056586.15	11545	ENSG00000056586	RC3H2	protein_coding
ENSG00000056736	ENSG00000056736.9	3038	ENSG00000056736	IL17RB	protein_coding
ENSG00000056972	ENSG00000056972.18	6553	ENSG00000056972	TRAF3IP2	protein_coding
ENSG00000056998	ENSG00000056998.19	3655	ENSG00000056998	GYG2	protein_coding
ENSG00000057019	ENSG00000057019.15	11274	ENSG00000057019	DCBLD2	protein_coding
ENSG00000057149	ENSG00000057149.15	1777	ENSG00000057149	SERPINB3	protein_coding
ENSG00000057252	ENSG00000057252.12	7005	ENSG00000057252	SOAT1	protein_coding
ENSG00000057294	ENSG00000057294.14	7043	ENSG00000057294	PKP2	protein_coding
ENSG00000057468	ENSG00000057468.6	3266	ENSG00000057468	MSH4	protein_coding
ENSG00000057593	ENSG00000057593.13	3795	ENSG00000057593	F7	protein_coding
ENSG00000057608	ENSG00000057608.16	4033	ENSG00000057608	GDI2	protein_coding
ENSG00000057657	ENSG00000057657.15	6369	ENSG00000057657	PRDM1	protein_coding
ENSG00000057663	ENSG00000057663.14	5517	ENSG00000057663	ATG5	protein_coding
ENSG00000057704	ENSG00000057704.12	6515	ENSG00000057704	TMCC3	protein_coding
ENSG00000057757	ENSG00000057757.9	2186	ENSG00000057757	PITHD1	protein_coding
ENSG00000057935	ENSG00000057935.13	10580	ENSG00000057935	MTA3	protein_coding
ENSG00000058056	ENSG00000058056.8	8440	ENSG00000058056	USP13	protein_coding
ENSG00000058063	ENSG00000058063.15	9196	ENSG00000058063	ATP11B	protein_coding
ENSG00000058085	ENSG00000058085.14	6543	ENSG00000058085	LAMC2	protein_coding
ENSG00000058091	ENSG00000058091.16	6841	ENSG00000058091	CDK14	protein_coding
ENSG00000058262	ENSG00000058262.9	4697	ENSG00000058262	SEC61A1	protein_coding
ENSG00000058272	ENSG00000058272.16	11815	ENSG00000058272	PPP1R12A	protein_coding
ENSG00000058335	ENSG00000058335.15	9929	ENSG00000058335	RASGRF1	protein_coding
ENSG00000058404	ENSG00000058404.19	8159	ENSG00000058404	CAMK2B	protein_coding
ENSG00000058453	ENSG00000058453.16	8871	ENSG00000058453	CROCC	protein_coding
ENSG00000058600	ENSG00000058600.15	9488	ENSG00000058600	POLR3E	protein_coding
ENSG00000058668	ENSG00000058668.14	9721	ENSG00000058668	ATP2B4	protein_coding
ENSG00000058673	ENSG00000058673.16	12798	ENSG00000058673	ZC3H11A	protein_coding
ENSG00000058729	ENSG00000058729.10	5502	ENSG00000058729	RIOK2	protein_coding
ENSG00000058799	ENSG00000058799.14	2072	ENSG00000058799	YIPF1	protein_coding
ENSG00000058804	ENSG00000058804.11	5135	ENSG00000058804	NDC1	protein_coding
ENSG00000058866	ENSG00000058866.14	10978	ENSG00000058866	DGKG	protein_coding
ENSG00000059122	ENSG00000059122.16	8419	ENSG00000059122	FLYWCH1	protein_coding
ENSG00000059145	ENSG00000059145.18	7494	ENSG00000059145	UNKL	protein_coding
ENSG00000059377	ENSG00000059377.16	6200	ENSG00000059377	TBXAS1	protein_coding
ENSG00000059378	ENSG00000059378.12	6285	ENSG00000059378	PARP12	protein_coding
ENSG00000059573	ENSG00000059573.8	3766	ENSG00000059573	ALDH18A1	protein_coding
ENSG00000059588	ENSG00000059588.9	7743	ENSG00000059588	TARBP1	protein_coding
ENSG00000059691	ENSG00000059691.11	11757	ENSG00000059691	GATB	protein_coding
ENSG00000059728	ENSG00000059728.10	6351	ENSG00000059728	MXD1	protein_coding
ENSG00000059758	ENSG00000059758.7	6547	ENSG00000059758	CDK17	protein_coding
ENSG00000059769	ENSG00000059769.19	2586	ENSG00000059769	DNAJC25	protein_coding
ENSG00000059804	ENSG00000059804.15	6159	ENSG00000059804	SLC2A3	protein_coding
ENSG00000059915	ENSG00000059915.16	6338	ENSG00000059915	PSD	protein_coding
ENSG00000060069	ENSG00000060069.16	7415	ENSG00000060069	CTDP1	protein_coding
ENSG00000060138	ENSG00000060138.12	8610	ENSG00000060138	YBX3	protein_coding
ENSG00000060140	ENSG00000060140.8	3424	ENSG00000060140	STYK1	protein_coding
ENSG00000060237	ENSG00000060237.16	14370	ENSG00000060237	WNK1	protein_coding
ENSG00000060303	ENSG00000060303.5	408	ENSG00000060303	RPS17P5	processed_pseudogene
ENSG00000060339	ENSG00000060339.13	6059	ENSG00000060339	CCAR1	protein_coding
ENSG00000060491	ENSG00000060491.16	4702	ENSG00000060491	OGFR	protein_coding
ENSG00000060558	ENSG00000060558.3	2613	ENSG00000060558	GNA15	protein_coding
ENSG00000060566	ENSG00000060566.13	2678	ENSG00000060566	CREB3L3	protein_coding
ENSG00000060642	ENSG00000060642.10	3382	ENSG00000060642	PIGV	protein_coding
ENSG00000060656	ENSG00000060656.19	6682	ENSG00000060656	PTPRU	protein_coding
ENSG00000060688	ENSG00000060688.12	3881	ENSG00000060688	SNRNP40	protein_coding
ENSG00000060709	ENSG00000060709.14	8536	ENSG00000060709	RIMBP2	protein_coding
ENSG00000060718	ENSG00000060718.20	8512	ENSG00000060718	COL11A1	protein_coding
ENSG00000060749	ENSG00000060749.14	10537	ENSG00000060749	QSER1	protein_coding
ENSG00000060762	ENSG00000060762.18	1546	ENSG00000060762	MPC1	protein_coding
ENSG00000060971	ENSG00000060971.17	7106	ENSG00000060971	ACAA1	protein_coding
ENSG00000060982	ENSG00000060982.14	11775	ENSG00000060982	BCAT1	protein_coding
ENSG00000061273	ENSG00000061273.17	9928	ENSG00000061273	HDAC7	protein_coding
ENSG00000061337	ENSG00000061337.15	5706	ENSG00000061337	LZTS1	protein_coding
ENSG00000061455	ENSG00000061455.10	9350	ENSG00000061455	PRDM6	protein_coding
ENSG00000061492	ENSG00000061492.11	2089	ENSG00000061492	WNT8A	protein_coding
ENSG00000061656	ENSG00000061656.9	2240	ENSG00000061656	SPAG4	protein_coding
ENSG00000061676	ENSG00000061676.14	22520	ENSG00000061676	NCKAP1	protein_coding
ENSG00000061794	ENSG00000061794.12	1979	ENSG00000061794	MRPS35	protein_coding
ENSG00000061918	ENSG00000061918.12	3724	ENSG00000061918	GUCY1B3	protein_coding
ENSG00000061936	ENSG00000061936.9	10157	ENSG00000061936	SFSWAP	protein_coding
ENSG00000061938	ENSG00000061938.17	12015	ENSG00000061938	TNK2	protein_coding
ENSG00000061987	ENSG00000061987.15	16017	ENSG00000061987	MON2	protein_coding
ENSG00000062038	ENSG00000062038.13	6236	ENSG00000062038	CDH3	protein_coding
ENSG00000062096	ENSG00000062096.14	2204	ENSG00000062096	ARSF	protein_coding
ENSG00000062194	ENSG00000062194.15	6472	ENSG00000062194	GPBP1	protein_coding
ENSG00000062282	ENSG00000062282.14	7905	ENSG00000062282	DGAT2	protein_coding
ENSG00000062370	ENSG00000062370.16	3848	ENSG00000062370	ZNF112	protein_coding
ENSG00000062485	ENSG00000062485.18	6402	ENSG00000062485	CS	protein_coding
ENSG00000062524	ENSG00000062524.15	3490	ENSG00000062524	LTK	protein_coding
ENSG00000062582	ENSG00000062582.13	2613	ENSG00000062582	MRPS24	protein_coding
ENSG00000062598	ENSG00000062598.17	6598	ENSG00000062598	ELMO2	protein_coding
ENSG00000062650	ENSG00000062650.18	7228	ENSG00000062650	WAPL	protein_coding
ENSG00000062716	ENSG00000062716.12	6916	ENSG00000062716	VMP1	protein_coding
ENSG00000062725	ENSG00000062725.9	9876	ENSG00000062725	APPBP2	protein_coding
ENSG00000062822	ENSG00000062822.12	4858	ENSG00000062822	POLD1	protein_coding
ENSG00000063015	ENSG00000063015.19	5115	ENSG00000063015	SEZ6	protein_coding
ENSG00000063046	ENSG00000063046.17	6146	ENSG00000063046	EIF4B	protein_coding
ENSG00000063127	ENSG00000063127.15	3599	ENSG00000063127	SLC6A16	protein_coding
ENSG00000063169	ENSG00000063169.10	7507	ENSG00000063169	BICRA	protein_coding
ENSG00000063176	ENSG00000063176.15	6009	ENSG00000063176	SPHK2	protein_coding
ENSG00000063177	ENSG00000063177.12	4209	ENSG00000063177	RPL18	protein_coding
ENSG00000063180	ENSG00000063180.8	2075	ENSG00000063180	CA11	protein_coding
ENSG00000063241	ENSG00000063241.7	4408	ENSG00000063241	ISOC2	protein_coding
ENSG00000063244	ENSG00000063244.12	4115	ENSG00000063244	U2AF2	protein_coding
ENSG00000063245	ENSG00000063245.14	17616	ENSG00000063245	EPN1	protein_coding
ENSG00000063322	ENSG00000063322.13	3835	ENSG00000063322	MED29	protein_coding
ENSG00000063438	ENSG00000063438.16	7678	ENSG00000063438	AHRR	protein_coding
ENSG00000063515	ENSG00000063515.2	1033	ENSG00000063515	GSC2	protein_coding
ENSG00000063587	ENSG00000063587.13	8139	ENSG00000063587	ZNF275	protein_coding
ENSG00000063601	ENSG00000063601.16	6323	ENSG00000063601	MTMR1	protein_coding
ENSG00000063660	ENSG00000063660.8	6516	ENSG00000063660	GPC1	protein_coding
ENSG00000063761	ENSG00000063761.15	5317	ENSG00000063761	ADCK1	protein_coding
ENSG00000063854	ENSG00000063854.12	5975	ENSG00000063854	HAGH	protein_coding
ENSG00000063978	ENSG00000063978.15	7270	ENSG00000063978	RNF4	protein_coding
ENSG00000064012	ENSG00000064012.21	7243	ENSG00000064012	CASP8	protein_coding
ENSG00000064042	ENSG00000064042.17	10862	ENSG00000064042	LIMCH1	protein_coding
ENSG00000064102	ENSG00000064102.14	3345	ENSG00000064102	INTS13	protein_coding
ENSG00000064115	ENSG00000064115.10	3888	ENSG00000064115	TM7SF3	protein_coding
ENSG00000064195	ENSG00000064195.7	2715	ENSG00000064195	DLX3	protein_coding
ENSG00000064199	ENSG00000064199.6	5205	ENSG00000064199	SPA17	protein_coding
ENSG00000064201	ENSG00000064201.15	3793	ENSG00000064201	TSPAN32	protein_coding
ENSG00000064205	ENSG00000064205.10	4981	ENSG00000064205	WISP2	protein_coding
ENSG00000064218	ENSG00000064218.4	2387	ENSG00000064218	DMRT3	protein_coding
ENSG00000064225	ENSG00000064225.12	6288	ENSG00000064225	ST3GAL6	protein_coding
ENSG00000064270	ENSG00000064270.12	7352	ENSG00000064270	ATP2C2	protein_coding
ENSG00000064300	ENSG00000064300.8	4150	ENSG00000064300	NGFR	protein_coding
ENSG00000064309	ENSG00000064309.14	10600	ENSG00000064309	CDON	protein_coding
ENSG00000064313	ENSG00000064313.11	6547	ENSG00000064313	TAF2	protein_coding
ENSG00000064393	ENSG00000064393.15	15402	ENSG00000064393	HIPK2	protein_coding
ENSG00000064419	ENSG00000064419.13	4676	ENSG00000064419	TNPO3	protein_coding
ENSG00000064489	ENSG00000064489.22	1931	ENSG00000064489	BORCS8-MEF2B	protein_coding
ENSG00000064490	ENSG00000064490.13	2503	ENSG00000064490	RFXANK	protein_coding
ENSG00000064545	ENSG00000064545.14	3281	ENSG00000064545	TMEM161A	protein_coding
ENSG00000064547	ENSG00000064547.13	2980	ENSG00000064547	LPAR2	protein_coding
ENSG00000064601	ENSG00000064601.16	5856	ENSG00000064601	CTSA	protein_coding
ENSG00000064607	ENSG00000064607.16	8468	ENSG00000064607	SUGP2	protein_coding
ENSG00000064651	ENSG00000064651.13	10664	ENSG00000064651	SLC12A2	protein_coding
ENSG00000064652	ENSG00000064652.10	3550	ENSG00000064652	SNX24	protein_coding
ENSG00000064655	ENSG00000064655.18	3618	ENSG00000064655	EYA2	protein_coding
ENSG00000064666	ENSG00000064666.14	3645	ENSG00000064666	CNN2	protein_coding
ENSG00000064687	ENSG00000064687.12	8367	ENSG00000064687	ABCA7	protein_coding
ENSG00000064692	ENSG00000064692.18	7325	ENSG00000064692	SNCAIP	protein_coding
ENSG00000064703	ENSG00000064703.11	6019	ENSG00000064703	DDX20	protein_coding
ENSG00000064726	ENSG00000064726.9	4169	ENSG00000064726	BTBD1	protein_coding
ENSG00000064763	ENSG00000064763.10	5411	ENSG00000064763	FAR2	protein_coding
ENSG00000064787	ENSG00000064787.13	8186	ENSG00000064787	BCAS1	protein_coding
ENSG00000064835	ENSG00000064835.10	1569	ENSG00000064835	POU1F1	protein_coding
ENSG00000064886	ENSG00000064886.13	3295	ENSG00000064886	CHI3L2	protein_coding
ENSG00000064932	ENSG00000064932.15	6626	ENSG00000064932	SBNO2	protein_coding
ENSG00000064933	ENSG00000064933.17	5454	ENSG00000064933	PMS1	protein_coding
ENSG00000064961	ENSG00000064961.18	3857	ENSG00000064961	HMG20B	protein_coding
ENSG00000064989	ENSG00000064989.12	6144	ENSG00000064989	CALCRL	protein_coding
ENSG00000064995	ENSG00000064995.16	1580	ENSG00000064995	TAF11	protein_coding
ENSG00000064999	ENSG00000064999.13	6777	ENSG00000064999	ANKS1A	protein_coding
ENSG00000065000	ENSG00000065000.15	8601	ENSG00000065000	AP3D1	protein_coding
ENSG00000065029	ENSG00000065029.14	6789	ENSG00000065029	ZNF76	protein_coding
ENSG00000065054	ENSG00000065054.13	3550	ENSG00000065054	SLC9A3R2	protein_coding
ENSG00000065057	ENSG00000065057.7	2430	ENSG00000065057	NTHL1	protein_coding
ENSG00000065060	ENSG00000065060.16	9908	ENSG00000065060	UHRF1BP1	protein_coding
ENSG00000065135	ENSG00000065135.10	27174	ENSG00000065135	GNAI3	protein_coding
ENSG00000065150	ENSG00000065150.18	9671	ENSG00000065150	IPO5	protein_coding
ENSG00000065154	ENSG00000065154.11	3388	ENSG00000065154	OAT	protein_coding
ENSG00000065183	ENSG00000065183.15	10275	ENSG00000065183	WDR3	protein_coding
ENSG00000065243	ENSG00000065243.19	6897	ENSG00000065243	PKN2	protein_coding
ENSG00000065268	ENSG00000065268.10	2357	ENSG00000065268	WDR18	protein_coding
ENSG00000065308	ENSG00000065308.4	6908	ENSG00000065308	TRAM2	protein_coding
ENSG00000065320	ENSG00000065320.8	6383	ENSG00000065320	NTN1	protein_coding
ENSG00000065325	ENSG00000065325.12	6052	ENSG00000065325	GLP2R	protein_coding
ENSG00000065328	ENSG00000065328.16	5454	ENSG00000065328	MCM10	protein_coding
ENSG00000065357	ENSG00000065357.19	10215	ENSG00000065357	DGKA	protein_coding
ENSG00000065361	ENSG00000065361.14	8658	ENSG00000065361	ERBB3	protein_coding
ENSG00000065371	ENSG00000065371.17	4518	ENSG00000065371	ROPN1	protein_coding
ENSG00000065413	ENSG00000065413.18	10839	ENSG00000065413	ANKRD44	protein_coding
ENSG00000065427	ENSG00000065427.14	4065	ENSG00000065427	KARS	protein_coding
ENSG00000065457	ENSG00000065457.10	4486	ENSG00000065457	ADAT1	protein_coding
ENSG00000065485	ENSG00000065485.19	4030	ENSG00000065485	PDIA5	protein_coding
ENSG00000065491	ENSG00000065491.8	3462	ENSG00000065491	TBC1D22B	protein_coding
ENSG00000065518	ENSG00000065518.7	1889	ENSG00000065518	NDUFB4	protein_coding
ENSG00000065526	ENSG00000065526.10	13294	ENSG00000065526	SPEN	protein_coding
ENSG00000065534	ENSG00000065534.18	22167	ENSG00000065534	MYLK	protein_coding
ENSG00000065548	ENSG00000065548.17	3125	ENSG00000065548	ZC3H15	protein_coding
ENSG00000065559	ENSG00000065559.14	5714	ENSG00000065559	MAP2K4	protein_coding
ENSG00000065600	ENSG00000065600.12	2914	ENSG00000065600	TMEM206	protein_coding
ENSG00000065609	ENSG00000065609.14	6651	ENSG00000065609	SNAP91	protein_coding
ENSG00000065613	ENSG00000065613.13	7974	ENSG00000065613	SLK	protein_coding
ENSG00000065615	ENSG00000065615.13	9635	ENSG00000065615	CYB5R4	protein_coding
ENSG00000065618	ENSG00000065618.18	6426	ENSG00000065618	COL17A1	protein_coding
ENSG00000065621	ENSG00000065621.14	9921	ENSG00000065621	GSTO2	protein_coding
ENSG00000065665	ENSG00000065665.20	3916	ENSG00000065665	SEC61A2	protein_coding
ENSG00000065675	ENSG00000065675.14	3295	ENSG00000065675	PRKCQ	protein_coding
ENSG00000065717	ENSG00000065717.14	4038	ENSG00000065717	TLE2	protein_coding
ENSG00000065802	ENSG00000065802.11	7410	ENSG00000065802	ASB1	protein_coding
ENSG00000065809	ENSG00000065809.13	7019	ENSG00000065809	FAM107B	protein_coding
ENSG00000065833	ENSG00000065833.8	3371	ENSG00000065833	ME1	protein_coding
ENSG00000065882	ENSG00000065882.15	9032	ENSG00000065882	TBC1D1	protein_coding
ENSG00000065883	ENSG00000065883.14	8921	ENSG00000065883	CDK13	protein_coding
ENSG00000065911	ENSG00000065911.11	4870	ENSG00000065911	MTHFD2	protein_coding
ENSG00000065923	ENSG00000065923.9	10033	ENSG00000065923	SLC9A7	protein_coding
ENSG00000065970	ENSG00000065970.8	6296	ENSG00000065970	FOXJ2	protein_coding
ENSG00000065978	ENSG00000065978.18	1930	ENSG00000065978	YBX1	protein_coding
ENSG00000065989	ENSG00000065989.15	6646	ENSG00000065989	PDE4A	protein_coding
ENSG00000066027	ENSG00000066027.11	3825	ENSG00000066027	PPP2R5A	protein_coding
ENSG00000066032	ENSG00000066032.18	7535	ENSG00000066032	CTNNA2	protein_coding
ENSG00000066044	ENSG00000066044.14	6956	ENSG00000066044	ELAVL1	protein_coding
ENSG00000066056	ENSG00000066056.13	6694	ENSG00000066056	TIE1	protein_coding
ENSG00000066084	ENSG00000066084.12	10361	ENSG00000066084	DIP2B	protein_coding
ENSG00000066117	ENSG00000066117.14	5136	ENSG00000066117	SMARCD1	protein_coding
ENSG00000066135	ENSG00000066135.12	5172	ENSG00000066135	KDM4A	protein_coding
ENSG00000066136	ENSG00000066136.20	5990	ENSG00000066136	NFYC	protein_coding
ENSG00000066185	ENSG00000066185.12	2195	ENSG00000066185	ZMYND12	protein_coding
ENSG00000066230	ENSG00000066230.10	2783	ENSG00000066230	SLC9A3	protein_coding
ENSG00000066248	ENSG00000066248.14	4678	ENSG00000066248	NGEF	protein_coding
ENSG00000066279	ENSG00000066279.17	10887	ENSG00000066279	ASPM	protein_coding
ENSG00000066294	ENSG00000066294.14	9255	ENSG00000066294	CD84	protein_coding
ENSG00000066322	ENSG00000066322.14	2507	ENSG00000066322	ELOVL1	protein_coding
ENSG00000066336	ENSG00000066336.11	2069	ENSG00000066336	SPI1	protein_coding
ENSG00000066379	ENSG00000066379.14	3672	ENSG00000066379	ZNRD1	protein_coding
ENSG00000066382	ENSG00000066382.16	8197	ENSG00000066382	MPPED2	protein_coding
ENSG00000066405	ENSG00000066405.12	3880	ENSG00000066405	CLDN18	protein_coding
ENSG00000066422	ENSG00000066422.4	7416	ENSG00000066422	ZBTB11	protein_coding
ENSG00000066427	ENSG00000066427.21	28202	ENSG00000066427	ATXN3	protein_coding
ENSG00000066455	ENSG00000066455.12	3295	ENSG00000066455	GOLGA5	protein_coding
ENSG00000066468	ENSG00000066468.22	7578	ENSG00000066468	FGFR2	protein_coding
ENSG00000066557	ENSG00000066557.5	2884	ENSG00000066557	LRRC40	protein_coding
ENSG00000066583	ENSG00000066583.11	1940	ENSG00000066583	ISOC1	protein_coding
ENSG00000066629	ENSG00000066629.16	8899	ENSG00000066629	EML1	protein_coding
ENSG00000066651	ENSG00000066651.18	2690	ENSG00000066651	TRMT11	protein_coding
ENSG00000066654	ENSG00000066654.13	6501	ENSG00000066654	THUMPD1	protein_coding
ENSG00000066697	ENSG00000066697.14	3253	ENSG00000066697	MSANTD3	protein_coding
ENSG00000066735	ENSG00000066735.14	6756	ENSG00000066735	KIF26A	protein_coding
ENSG00000066739	ENSG00000066739.11	14778	ENSG00000066739	ATG2B	protein_coding
ENSG00000066777	ENSG00000066777.8	10964	ENSG00000066777	ARFGEF1	protein_coding
ENSG00000066813	ENSG00000066813.14	8158	ENSG00000066813	ACSM2B	protein_coding
ENSG00000066827	ENSG00000066827.15	8900	ENSG00000066827	ZFAT	protein_coding
ENSG00000066855	ENSG00000066855.15	4629	ENSG00000066855	MTFR1	protein_coding
ENSG00000066923	ENSG00000066923.17	8583	ENSG00000066923	STAG3	protein_coding
ENSG00000066926	ENSG00000066926.10	4473	ENSG00000066926	FECH	protein_coding
ENSG00000066933	ENSG00000066933.15	20253	ENSG00000066933	MYO9A	protein_coding
ENSG00000067048	ENSG00000067048.16	5738	ENSG00000067048	DDX3Y	protein_coding
ENSG00000067057	ENSG00000067057.16	4836	ENSG00000067057	PFKP	protein_coding
ENSG00000067064	ENSG00000067064.10	3589	ENSG00000067064	IDI1	protein_coding
ENSG00000067066	ENSG00000067066.16	12618	ENSG00000067066	SP100	protein_coding
ENSG00000067082	ENSG00000067082.14	6139	ENSG00000067082	KLF6	protein_coding
ENSG00000067113	ENSG00000067113.16	2016	ENSG00000067113	PLPP1	protein_coding
ENSG00000067141	ENSG00000067141.16	8117	ENSG00000067141	NEO1	protein_coding
ENSG00000067167	ENSG00000067167.7	3878	ENSG00000067167	TRAM1	protein_coding
ENSG00000067177	ENSG00000067177.14	6350	ENSG00000067177	PHKA1	protein_coding
ENSG00000067182	ENSG00000067182.7	4005	ENSG00000067182	TNFRSF1A	protein_coding
ENSG00000067191	ENSG00000067191.15	7094	ENSG00000067191	CACNB1	protein_coding
ENSG00000067208	ENSG00000067208.14	8276	ENSG00000067208	EVI5	protein_coding
ENSG00000067221	ENSG00000067221.13	10461	ENSG00000067221	STOML1	protein_coding
ENSG00000067225	ENSG00000067225.17	8571	ENSG00000067225	PKM	protein_coding
ENSG00000067248	ENSG00000067248.9	4734	ENSG00000067248	DHX29	protein_coding
ENSG00000067334	ENSG00000067334.13	7519	ENSG00000067334	DNTTIP2	protein_coding
ENSG00000067365	ENSG00000067365.14	8254	ENSG00000067365	METTL22	protein_coding
ENSG00000067369	ENSG00000067369.13	12991	ENSG00000067369	TP53BP1	protein_coding
ENSG00000067445	ENSG00000067445.20	6716	ENSG00000067445	TRO	protein_coding
ENSG00000067533	ENSG00000067533.5	7883	ENSG00000067533	RRP15	protein_coding
ENSG00000067560	ENSG00000067560.10	2582	ENSG00000067560	RHOA	protein_coding
ENSG00000067596	ENSG00000067596.10	9302	ENSG00000067596	DHX8	protein_coding
ENSG00000067601	ENSG00000067601.7	1060	ENSG00000067601	PMS2P4	transcribed_unprocessed_pseudogene
ENSG00000067606	ENSG00000067606.16	7636	ENSG00000067606	PRKCZ	protein_coding
ENSG00000067646	ENSG00000067646.11	5527	ENSG00000067646	ZFY	protein_coding
ENSG00000067704	ENSG00000067704.9	4165	ENSG00000067704	IARS2	protein_coding
ENSG00000067715	ENSG00000067715.13	6494	ENSG00000067715	SYT1	protein_coding
ENSG00000067798	ENSG00000067798.14	12135	ENSG00000067798	NAV3	protein_coding
ENSG00000067829	ENSG00000067829.18	2717	ENSG00000067829	IDH3G	protein_coding
ENSG00000067836	ENSG00000067836.12	3683	ENSG00000067836	ROGDI	protein_coding
ENSG00000067840	ENSG00000067840.12	4341	ENSG00000067840	PDZD4	protein_coding
ENSG00000067842	ENSG00000067842.17	7534	ENSG00000067842	ATP2B3	protein_coding
ENSG00000067900	ENSG00000067900.7	11113	ENSG00000067900	ROCK1	protein_coding
ENSG00000067955	ENSG00000067955.13	4129	ENSG00000067955	CBFB	protein_coding
ENSG00000067992	ENSG00000067992.12	2695	ENSG00000067992	PDK3	protein_coding
ENSG00000068001	ENSG00000068001.13	4545	ENSG00000068001	HYAL2	protein_coding
ENSG00000068024	ENSG00000068024.16	13368	ENSG00000068024	HDAC4	protein_coding
ENSG00000068028	ENSG00000068028.17	3683	ENSG00000068028	RASSF1	protein_coding
ENSG00000068078	ENSG00000068078.17	4834	ENSG00000068078	FGFR3	protein_coding
ENSG00000068079	ENSG00000068079.7	1973	ENSG00000068079	IFI35	protein_coding
ENSG00000068097	ENSG00000068097.14	4868	ENSG00000068097	HEATR6	protein_coding
ENSG00000068120	ENSG00000068120.14	4032	ENSG00000068120	COASY	protein_coding
ENSG00000068137	ENSG00000068137.14	4803	ENSG00000068137	PLEKHH3	protein_coding
ENSG00000068305	ENSG00000068305.17	6925	ENSG00000068305	MEF2A	protein_coding
ENSG00000068308	ENSG00000068308.13	3592	ENSG00000068308	OTUD5	protein_coding
ENSG00000068323	ENSG00000068323.16	4283	ENSG00000068323	TFE3	protein_coding
ENSG00000068354	ENSG00000068354.15	4223	ENSG00000068354	TBC1D25	protein_coding
ENSG00000068366	ENSG00000068366.19	6415	ENSG00000068366	ACSL4	protein_coding
ENSG00000068383	ENSG00000068383.18	3706	ENSG00000068383	INPP5A	protein_coding
ENSG00000068394	ENSG00000068394.10	1742	ENSG00000068394	GPKOW	protein_coding
ENSG00000068400	ENSG00000068400.13	6841	ENSG00000068400	GRIPAP1	protein_coding
ENSG00000068438	ENSG00000068438.14	2872	ENSG00000068438	FTSJ1	protein_coding
ENSG00000068489	ENSG00000068489.12	4080	ENSG00000068489	PRR11	protein_coding
ENSG00000068615	ENSG00000068615.17	5380	ENSG00000068615	REEP1	protein_coding
ENSG00000068650	ENSG00000068650.18	13733	ENSG00000068650	ATP11A	protein_coding
ENSG00000068654	ENSG00000068654.15	13519	ENSG00000068654	POLR1A	protein_coding
ENSG00000068697	ENSG00000068697.6	1946	ENSG00000068697	LAPTM4A	protein_coding
ENSG00000068724	ENSG00000068724.15	6949	ENSG00000068724	TTC7A	protein_coding
ENSG00000068745	ENSG00000068745.14	5624	ENSG00000068745	IP6K2	protein_coding
ENSG00000068781	ENSG00000068781.21	4294	ENSG00000068781	STON1-GTF2A1L	protein_coding
ENSG00000068784	ENSG00000068784.12	5045	ENSG00000068784	SRBD1	protein_coding
ENSG00000068796	ENSG00000068796.16	4774	ENSG00000068796	KIF2A	protein_coding
ENSG00000068831	ENSG00000068831.18	6084	ENSG00000068831	RASGRP2	protein_coding
ENSG00000068878	ENSG00000068878.14	10241	ENSG00000068878	PSME4	protein_coding
ENSG00000068885	ENSG00000068885.14	7175	ENSG00000068885	IFT80	protein_coding
ENSG00000068903	ENSG00000068903.19	6224	ENSG00000068903	SIRT2	protein_coding
ENSG00000068912	ENSG00000068912.13	2592	ENSG00000068912	ERLEC1	protein_coding
ENSG00000068971	ENSG00000068971.13	3376	ENSG00000068971	PPP2R5B	protein_coding
ENSG00000068976	ENSG00000068976.13	4981	ENSG00000068976	PYGM	protein_coding
ENSG00000068985	ENSG00000068985.4	665	ENSG00000068985	PAGE1	protein_coding
ENSG00000069011	ENSG00000069011.15	3511	ENSG00000069011	PITX1	protein_coding
ENSG00000069018	ENSG00000069018.17	3185	ENSG00000069018	TRPC7	protein_coding
ENSG00000069020	ENSG00000069020.18	14675	ENSG00000069020	MAST4	protein_coding
ENSG00000069122	ENSG00000069122.18	6650	ENSG00000069122	ADGRF5	protein_coding
ENSG00000069188	ENSG00000069188.16	11607	ENSG00000069188	SDK2	protein_coding
ENSG00000069206	ENSG00000069206.15	4483	ENSG00000069206	ADAM7	protein_coding
ENSG00000069248	ENSG00000069248.11	6080	ENSG00000069248	NUP133	protein_coding
ENSG00000069275	ENSG00000069275.12	6546	ENSG00000069275	NUCKS1	protein_coding
ENSG00000069329	ENSG00000069329.16	9733	ENSG00000069329	VPS35	protein_coding
ENSG00000069345	ENSG00000069345.11	5065	ENSG00000069345	DNAJA2	protein_coding
ENSG00000069399	ENSG00000069399.14	3242	ENSG00000069399	BCL3	protein_coding
ENSG00000069424	ENSG00000069424.14	9534	ENSG00000069424	KCNAB2	protein_coding
ENSG00000069431	ENSG00000069431.11	11616	ENSG00000069431	ABCC9	protein_coding
ENSG00000069482	ENSG00000069482.6	1300	ENSG00000069482	GAL	protein_coding
ENSG00000069493	ENSG00000069493.14	6957	ENSG00000069493	CLEC2D	protein_coding
ENSG00000069509	ENSG00000069509.5	1399	ENSG00000069509	FUNDC1	protein_coding
ENSG00000069535	ENSG00000069535.13	2891	ENSG00000069535	MAOB	protein_coding
ENSG00000069667	ENSG00000069667.15	17040	ENSG00000069667	RORA	protein_coding
ENSG00000069696	ENSG00000069696.6	1477	ENSG00000069696	DRD4	protein_coding
ENSG00000069702	ENSG00000069702.10	8705	ENSG00000069702	TGFBR3	protein_coding
ENSG00000069764	ENSG00000069764.9	1116	ENSG00000069764	PLA2G10	protein_coding
ENSG00000069812	ENSG00000069812.11	5407	ENSG00000069812	HES2	protein_coding
ENSG00000069849	ENSG00000069849.10	2584	ENSG00000069849	ATP1B3	protein_coding
ENSG00000069869	ENSG00000069869.15	9097	ENSG00000069869	NEDD4	protein_coding
ENSG00000069943	ENSG00000069943.9	4542	ENSG00000069943	PIGB	protein_coding
ENSG00000069956	ENSG00000069956.11	6388	ENSG00000069956	MAPK6	protein_coding
ENSG00000069966	ENSG00000069966.18	13302	ENSG00000069966	GNB5	protein_coding
ENSG00000069974	ENSG00000069974.15	5605	ENSG00000069974	RAB27A	protein_coding
ENSG00000069998	ENSG00000069998.12	4936	ENSG00000069998	HDHD5	protein_coding
ENSG00000070010	ENSG00000070010.18	8736	ENSG00000070010	UFD1	protein_coding
ENSG00000070018	ENSG00000070018.8	10337	ENSG00000070018	LRP6	protein_coding
ENSG00000070019	ENSG00000070019.4	4177	ENSG00000070019	GUCY2C	protein_coding
ENSG00000070031	ENSG00000070031.3	366	ENSG00000070031	SCT	protein_coding
ENSG00000070047	ENSG00000070047.11	5769	ENSG00000070047	PHRF1	protein_coding
ENSG00000070061	ENSG00000070061.14	6048	ENSG00000070061	ELP1	protein_coding
ENSG00000070081	ENSG00000070081.15	8995	ENSG00000070081	NUCB2	protein_coding
ENSG00000070087	ENSG00000070087.13	3440	ENSG00000070087	PFN2	protein_coding
ENSG00000070159	ENSG00000070159.13	9995	ENSG00000070159	PTPN3	protein_coding
ENSG00000070182	ENSG00000070182.19	14772	ENSG00000070182	SPTB	protein_coding
ENSG00000070190	ENSG00000070190.12	4548	ENSG00000070190	DAPP1	protein_coding
ENSG00000070193	ENSG00000070193.4	3011	ENSG00000070193	FGF10	protein_coding
ENSG00000070214	ENSG00000070214.15	12172	ENSG00000070214	SLC44A1	protein_coding
ENSG00000070269	ENSG00000070269.13	8077	ENSG00000070269	TMEM260	protein_coding
ENSG00000070366	ENSG00000070366.13	10554	ENSG00000070366	SMG6	protein_coding
ENSG00000070367	ENSG00000070367.15	12575	ENSG00000070367	EXOC5	protein_coding
ENSG00000070371	ENSG00000070371.15	10049	ENSG00000070371	CLTCL1	protein_coding
ENSG00000070388	ENSG00000070388.11	2778	ENSG00000070388	FGF22	protein_coding
ENSG00000070404	ENSG00000070404.9	3067	ENSG00000070404	FSTL3	protein_coding
ENSG00000070413	ENSG00000070413.19	5605	ENSG00000070413	DGCR2	protein_coding
ENSG00000070423	ENSG00000070423.17	3496	ENSG00000070423	RNF126	protein_coding
ENSG00000070444	ENSG00000070444.14	8728	ENSG00000070444	MNT	protein_coding
ENSG00000070476	ENSG00000070476.14	7357	ENSG00000070476	ZXDC	protein_coding
ENSG00000070495	ENSG00000070495.14	5969	ENSG00000070495	JMJD6	protein_coding
ENSG00000070501	ENSG00000070501.11	4106	ENSG00000070501	POLB	protein_coding
ENSG00000070526	ENSG00000070526.14	3448	ENSG00000070526	ST6GALNAC1	protein_coding
ENSG00000070540	ENSG00000070540.12	3402	ENSG00000070540	WIPI1	protein_coding
ENSG00000070601	ENSG00000070601.9	5867	ENSG00000070601	FRMPD1	protein_coding
ENSG00000070610	ENSG00000070610.14	4803	ENSG00000070610	GBA2	protein_coding
ENSG00000070614	ENSG00000070614.14	9529	ENSG00000070614	NDST1	protein_coding
ENSG00000070669	ENSG00000070669.16	4455	ENSG00000070669	ASNS	protein_coding
ENSG00000070718	ENSG00000070718.11	6276	ENSG00000070718	AP3M2	protein_coding
ENSG00000070729	ENSG00000070729.13	7298	ENSG00000070729	CNGB1	protein_coding
ENSG00000070731	ENSG00000070731.10	3098	ENSG00000070731	ST6GALNAC2	protein_coding
ENSG00000070748	ENSG00000070748.18	3750	ENSG00000070748	CHAT	protein_coding
ENSG00000070756	ENSG00000070756.15	4752	ENSG00000070756	PABPC1	protein_coding
ENSG00000070759	ENSG00000070759.16	3322	ENSG00000070759	TESK2	protein_coding
ENSG00000070761	ENSG00000070761.7	2375	ENSG00000070761	CFAP20	protein_coding
ENSG00000070770	ENSG00000070770.8	6905	ENSG00000070770	CSNK2A2	protein_coding
ENSG00000070778	ENSG00000070778.12	7396	ENSG00000070778	PTPN21	protein_coding
ENSG00000070785	ENSG00000070785.16	3411	ENSG00000070785	EIF2B3	protein_coding
ENSG00000070808	ENSG00000070808.15	6150	ENSG00000070808	CAMK2A	protein_coding
ENSG00000070814	ENSG00000070814.17	11278	ENSG00000070814	TCOF1	protein_coding
ENSG00000070831	ENSG00000070831.15	3598	ENSG00000070831	CDC42	protein_coding
ENSG00000070882	ENSG00000070882.12	8100	ENSG00000070882	OSBPL3	protein_coding
ENSG00000070886	ENSG00000070886.11	5358	ENSG00000070886	EPHA8	protein_coding
ENSG00000070915	ENSG00000070915.9	6180	ENSG00000070915	SLC12A3	protein_coding
ENSG00000070950	ENSG00000070950.9	6983	ENSG00000070950	RAD18	protein_coding
ENSG00000070961	ENSG00000070961.15	9493	ENSG00000070961	ATP2B1	protein_coding
ENSG00000070985	ENSG00000070985.13	3962	ENSG00000070985	TRPM5	protein_coding
ENSG00000071051	ENSG00000071051.13	2990	ENSG00000071051	NCK2	protein_coding
ENSG00000071054	ENSG00000071054.16	11961	ENSG00000071054	MAP4K4	protein_coding
ENSG00000071073	ENSG00000071073.12	9630	ENSG00000071073	MGAT4A	protein_coding
ENSG00000071082	ENSG00000071082.10	5791	ENSG00000071082	RPL31	protein_coding
ENSG00000071127	ENSG00000071127.16	7827	ENSG00000071127	WDR1	protein_coding
ENSG00000071189	ENSG00000071189.21	16418	ENSG00000071189	SNX13	protein_coding
ENSG00000071203	ENSG00000071203.9	1839	ENSG00000071203	MS4A12	protein_coding
ENSG00000071205	ENSG00000071205.11	10759	ENSG00000071205	ARHGAP10	protein_coding
ENSG00000071242	ENSG00000071242.11	8243	ENSG00000071242	RPS6KA2	protein_coding
ENSG00000071243	ENSG00000071243.15	5214	ENSG00000071243	ING3	protein_coding
ENSG00000071246	ENSG00000071246.10	6502	ENSG00000071246	VASH1	protein_coding
ENSG00000071282	ENSG00000071282.11	9130	ENSG00000071282	LMCD1	protein_coding
ENSG00000071462	ENSG00000071462.11	7944	ENSG00000071462	BUD23	protein_coding
ENSG00000071537	ENSG00000071537.13	9559	ENSG00000071537	SEL1L	protein_coding
ENSG00000071539	ENSG00000071539.13	3560	ENSG00000071539	TRIP13	protein_coding
ENSG00000071553	ENSG00000071553.16	4884	ENSG00000071553	ATP6AP1	protein_coding
ENSG00000071564	ENSG00000071564.14	6080	ENSG00000071564	TCF3	protein_coding
ENSG00000071575	ENSG00000071575.11	4588	ENSG00000071575	TRIB2	protein_coding
ENSG00000071626	ENSG00000071626.16	9201	ENSG00000071626	DAZAP1	protein_coding
ENSG00000071655	ENSG00000071655.17	7845	ENSG00000071655	MBD3	protein_coding
ENSG00000071677	ENSG00000071677.1	264	ENSG00000071677	PRLH	protein_coding
ENSG00000071794	ENSG00000071794.15	6024	ENSG00000071794	HLTF	protein_coding
ENSG00000071859	ENSG00000071859.14	2567	ENSG00000071859	FAM50A	protein_coding
ENSG00000071889	ENSG00000071889.16	5098	ENSG00000071889	FAM3A	protein_coding
ENSG00000071894	ENSG00000071894.16	6072	ENSG00000071894	CPSF1	protein_coding
ENSG00000071909	ENSG00000071909.18	8236	ENSG00000071909	MYO3B	protein_coding
ENSG00000071967	ENSG00000071967.11	5176	ENSG00000071967	CYBRD1	protein_coding
ENSG00000071991	ENSG00000071991.8	6864	ENSG00000071991	CDH19	protein_coding
ENSG00000071994	ENSG00000071994.10	6476	ENSG00000071994	PDCD2	protein_coding
ENSG00000072041	ENSG00000072041.16	8781	ENSG00000072041	SLC6A15	protein_coding
ENSG00000072042	ENSG00000072042.12	5518	ENSG00000072042	RDH11	protein_coding
ENSG00000072062	ENSG00000072062.13	6144	ENSG00000072062	PRKACA	protein_coding
ENSG00000072071	ENSG00000072071.16	8487	ENSG00000072071	ADGRL1	protein_coding
ENSG00000072080	ENSG00000072080.10	1265	ENSG00000072080	SPP2	protein_coding
ENSG00000072110	ENSG00000072110.13	10626	ENSG00000072110	ACTN1	protein_coding
ENSG00000072121	ENSG00000072121.15	15706	ENSG00000072121	ZFYVE26	protein_coding
ENSG00000072133	ENSG00000072133.10	8502	ENSG00000072133	RPS6KA6	protein_coding
ENSG00000072134	ENSG00000072134.15	8517	ENSG00000072134	EPN2	protein_coding
ENSG00000072135	ENSG00000072135.12	5774	ENSG00000072135	PTPN18	protein_coding
ENSG00000072163	ENSG00000072163.19	8487	ENSG00000072163	LIMS2	protein_coding
ENSG00000072182	ENSG00000072182.12	5250	ENSG00000072182	ASIC4	protein_coding
ENSG00000072195	ENSG00000072195.14	17910	ENSG00000072195	SPEG	protein_coding
ENSG00000072201	ENSG00000072201.13	5725	ENSG00000072201	LNX1	protein_coding
ENSG00000072210	ENSG00000072210.18	6457	ENSG00000072210	ALDH3A2	protein_coding
ENSG00000072274	ENSG00000072274.12	7887	ENSG00000072274	TFRC	protein_coding
ENSG00000072310	ENSG00000072310.16	8030	ENSG00000072310	SREBF1	protein_coding
ENSG00000072315	ENSG00000072315.3	5839	ENSG00000072315	TRPC5	protein_coding
ENSG00000072364	ENSG00000072364.12	11297	ENSG00000072364	AFF4	protein_coding
ENSG00000072401	ENSG00000072401.14	3486	ENSG00000072401	UBE2D1	protein_coding
ENSG00000072415	ENSG00000072415.8	8743	ENSG00000072415	MPP5	protein_coding
ENSG00000072422	ENSG00000072422.16	4841	ENSG00000072422	RHOBTB1	protein_coding
ENSG00000072501	ENSG00000072501.17	10484	ENSG00000072501	SMC1A	protein_coding
ENSG00000072506	ENSG00000072506.12	1115	ENSG00000072506	HSD17B10	protein_coding
ENSG00000072518	ENSG00000072518.20	6154	ENSG00000072518	MARK2	protein_coding
ENSG00000072571	ENSG00000072571.19	3936	ENSG00000072571	HMMR	protein_coding
ENSG00000072609	ENSG00000072609.17	17127	ENSG00000072609	CHFR	protein_coding
ENSG00000072657	ENSG00000072657.8	11950	ENSG00000072657	TRHDE	protein_coding
ENSG00000072682	ENSG00000072682.18	8502	ENSG00000072682	P4HA2	protein_coding
ENSG00000072694	ENSG00000072694.20	6651	ENSG00000072694	FCGR2B	protein_coding
ENSG00000072736	ENSG00000072736.18	8806	ENSG00000072736	NFATC3	protein_coding
ENSG00000072756	ENSG00000072756.16	5518	ENSG00000072756	TRNT1	protein_coding
ENSG00000072778	ENSG00000072778.19	4865	ENSG00000072778	ACADVL	protein_coding
ENSG00000072786	ENSG00000072786.12	9083	ENSG00000072786	STK10	protein_coding
ENSG00000072803	ENSG00000072803.17	5577	ENSG00000072803	FBXW11	protein_coding
ENSG00000072818	ENSG00000072818.11	7421	ENSG00000072818	ACAP1	protein_coding
ENSG00000072832	ENSG00000072832.14	5823	ENSG00000072832	CRMP1	protein_coding
ENSG00000072840	ENSG00000072840.12	7148	ENSG00000072840	EVC	protein_coding
ENSG00000072849	ENSG00000072849.10	6386	ENSG00000072849	DERL2	protein_coding
ENSG00000072858	ENSG00000072858.10	8060	ENSG00000072858	SIDT1	protein_coding
ENSG00000072864	ENSG00000072864.14	5512	ENSG00000072864	NDE1	protein_coding
ENSG00000072952	ENSG00000072952.18	7700	ENSG00000072952	MRVI1	protein_coding
ENSG00000072954	ENSG00000072954.6	3005	ENSG00000072954	TMEM38A	protein_coding
ENSG00000072958	ENSG00000072958.8	14371	ENSG00000072958	AP1M1	protein_coding
ENSG00000073008	ENSG00000073008.14	3519	ENSG00000073008	PVR	protein_coding
ENSG00000073050	ENSG00000073050.11	3459	ENSG00000073050	XRCC1	protein_coding
ENSG00000073060	ENSG00000073060.15	7741	ENSG00000073060	SCARB1	protein_coding
ENSG00000073067	ENSG00000073067.13	2773	ENSG00000073067	CYP2W1	protein_coding
ENSG00000073111	ENSG00000073111.13	4902	ENSG00000073111	MCM2	protein_coding
ENSG00000073146	ENSG00000073146.15	6872	ENSG00000073146	MOV10L1	protein_coding
ENSG00000073150	ENSG00000073150.13	3102	ENSG00000073150	PANX2	protein_coding
ENSG00000073169	ENSG00000073169.13	2363	ENSG00000073169	SELENOO	protein_coding
ENSG00000073282	ENSG00000073282.12	7454	ENSG00000073282	TP63	protein_coding
ENSG00000073331	ENSG00000073331.17	12325	ENSG00000073331	ALPK1	protein_coding
ENSG00000073350	ENSG00000073350.13	7909	ENSG00000073350	LLGL2	protein_coding
ENSG00000073417	ENSG00000073417.14	7886	ENSG00000073417	PDE8A	protein_coding
ENSG00000073464	ENSG00000073464.11	6789	ENSG00000073464	CLCN4	protein_coding
ENSG00000073536	ENSG00000073536.17	5463	ENSG00000073536	NLE1	protein_coding
ENSG00000073578	ENSG00000073578.16	8383	ENSG00000073578	SDHA	protein_coding
ENSG00000073584	ENSG00000073584.18	11022	ENSG00000073584	SMARCE1	protein_coding
ENSG00000073598	ENSG00000073598.5	1388	ENSG00000073598	FNDC8	protein_coding
ENSG00000073605	ENSG00000073605.18	5905	ENSG00000073605	GSDMB	protein_coding
ENSG00000073614	ENSG00000073614.12	12091	ENSG00000073614	KDM5A	protein_coding
ENSG00000073670	ENSG00000073670.13	4770	ENSG00000073670	ADAM11	protein_coding
ENSG00000073711	ENSG00000073711.10	7837	ENSG00000073711	PPP2R3A	protein_coding
ENSG00000073712	ENSG00000073712.14	8510	ENSG00000073712	FERMT2	protein_coding
ENSG00000073734	ENSG00000073734.8	5151	ENSG00000073734	ABCB11	protein_coding
ENSG00000073737	ENSG00000073737.16	3750	ENSG00000073737	DHRS9	protein_coding
ENSG00000073754	ENSG00000073754.5	2456	ENSG00000073754	CD5L	protein_coding
ENSG00000073756	ENSG00000073756.11	5269	ENSG00000073756	PTGS2	protein_coding
ENSG00000073792	ENSG00000073792.15	4735	ENSG00000073792	IGF2BP2	protein_coding
ENSG00000073803	ENSG00000073803.13	12623	ENSG00000073803	MAP3K13	protein_coding
ENSG00000073849	ENSG00000073849.14	9151	ENSG00000073849	ST6GAL1	protein_coding
ENSG00000073861	ENSG00000073861.2	2614	ENSG00000073861	TBX21	protein_coding
ENSG00000073905	ENSG00000073905.8	848	ENSG00000073905	VDAC1P1	processed_pseudogene
ENSG00000073910	ENSG00000073910.20	13810	ENSG00000073910	FRY	protein_coding
ENSG00000073921	ENSG00000073921.17	5833	ENSG00000073921	PICALM	protein_coding
ENSG00000073969	ENSG00000073969.18	5005	ENSG00000073969	NSF	protein_coding
ENSG00000074047	ENSG00000074047.21	7341	ENSG00000074047	GLI2	protein_coding
ENSG00000074054	ENSG00000074054.17	11052	ENSG00000074054	CLASP1	protein_coding
ENSG00000074071	ENSG00000074071.14	1097	ENSG00000074071	MRPS34	protein_coding
ENSG00000074181	ENSG00000074181.8	9394	ENSG00000074181	NOTCH3	protein_coding
ENSG00000074201	ENSG00000074201.8	4592	ENSG00000074201	CLNS1A	protein_coding
ENSG00000074211	ENSG00000074211.13	9198	ENSG00000074211	PPP2R2C	protein_coding
ENSG00000074219	ENSG00000074219.13	2980	ENSG00000074219	TEAD2	protein_coding
ENSG00000074266	ENSG00000074266.19	7016	ENSG00000074266	EED	protein_coding
ENSG00000074276	ENSG00000074276.10	5348	ENSG00000074276	CDHR2	protein_coding
ENSG00000074317	ENSG00000074317.10	2006	ENSG00000074317	SNCB	protein_coding
ENSG00000074319	ENSG00000074319.12	3839	ENSG00000074319	TSG101	protein_coding
ENSG00000074356	ENSG00000074356.16	14718	ENSG00000074356	NCBP3	protein_coding
ENSG00000074370	ENSG00000074370.17	6893	ENSG00000074370	ATP2A3	protein_coding
ENSG00000074410	ENSG00000074410.13	7313	ENSG00000074410	CA12	protein_coding
ENSG00000074416	ENSG00000074416.13	10102	ENSG00000074416	MGLL	protein_coding
ENSG00000074527	ENSG00000074527.11	4166	ENSG00000074527	NTN4	protein_coding
ENSG00000074582	ENSG00000074582.12	3379	ENSG00000074582	BCS1L	protein_coding
ENSG00000074590	ENSG00000074590.13	7008	ENSG00000074590	NUAK1	protein_coding
ENSG00000074603	ENSG00000074603.18	10211	ENSG00000074603	DPP8	protein_coding
ENSG00000074621	ENSG00000074621.13	9084	ENSG00000074621	SLC24A1	protein_coding
ENSG00000074657	ENSG00000074657.13	11951	ENSG00000074657	ZNF532	protein_coding
ENSG00000074660	ENSG00000074660.15	4961	ENSG00000074660	SCARF1	protein_coding
ENSG00000074695	ENSG00000074695.5	6767	ENSG00000074695	LMAN1	protein_coding
ENSG00000074696	ENSG00000074696.12	7097	ENSG00000074696	HACD3	protein_coding
ENSG00000074706	ENSG00000074706.13	8474	ENSG00000074706	IPCEF1	protein_coding
ENSG00000074755	ENSG00000074755.14	15878	ENSG00000074755	ZZEF1	protein_coding
ENSG00000074771	ENSG00000074771.3	2042	ENSG00000074771	NOX3	protein_coding
ENSG00000074800	ENSG00000074800.13	3958	ENSG00000074800	ENO1	protein_coding
ENSG00000074803	ENSG00000074803.17	12476	ENSG00000074803	SLC12A1	protein_coding
ENSG00000074842	ENSG00000074842.7	1678	ENSG00000074842	MYDGF	protein_coding
ENSG00000074855	ENSG00000074855.10	4979	ENSG00000074855	ANO8	protein_coding
ENSG00000074935	ENSG00000074935.13	6973	ENSG00000074935	TUBE1	protein_coding
ENSG00000074964	ENSG00000074964.16	7817	ENSG00000074964	ARHGEF10L	protein_coding
ENSG00000074966	ENSG00000074966.10	3472	ENSG00000074966	TXK	protein_coding
ENSG00000075035	ENSG00000075035.9	6557	ENSG00000075035	WSCD2	protein_coding
ENSG00000075043	ENSG00000075043.18	12775	ENSG00000075043	KCNQ2	protein_coding
ENSG00000075073	ENSG00000075073.14	2871	ENSG00000075073	TACR2	protein_coding
ENSG00000075089	ENSG00000075089.9	3813	ENSG00000075089	ACTR6	protein_coding
ENSG00000075131	ENSG00000075131.9	2755	ENSG00000075131	TIPIN	protein_coding
ENSG00000075142	ENSG00000075142.13	4237	ENSG00000075142	SRI	protein_coding
ENSG00000075151	ENSG00000075151.20	9596	ENSG00000075151	EIF4G3	protein_coding
ENSG00000075188	ENSG00000075188.8	3492	ENSG00000075188	NUP37	protein_coding
ENSG00000075213	ENSG00000075213.10	9371	ENSG00000075213	SEMA3A	protein_coding
ENSG00000075218	ENSG00000075218.18	4242	ENSG00000075218	GTSE1	protein_coding
ENSG00000075223	ENSG00000075223.13	6268	ENSG00000075223	SEMA3C	protein_coding
ENSG00000075234	ENSG00000075234.16	3578	ENSG00000075234	TTC38	protein_coding
ENSG00000075239	ENSG00000075239.13	5584	ENSG00000075239	ACAT1	protein_coding
ENSG00000075240	ENSG00000075240.16	4885	ENSG00000075240	GRAMD4	protein_coding
ENSG00000075275	ENSG00000075275.16	12806	ENSG00000075275	CELSR1	protein_coding
ENSG00000075290	ENSG00000075290.7	2112	ENSG00000075290	WNT8B	protein_coding
ENSG00000075292	ENSG00000075292.18	12474	ENSG00000075292	ZNF638	protein_coding
ENSG00000075303	ENSG00000075303.12	5081	ENSG00000075303	SLC25A40	protein_coding
ENSG00000075336	ENSG00000075336.11	5208	ENSG00000075336	TIMM21	protein_coding
ENSG00000075340	ENSG00000075340.22	12673	ENSG00000075340	ADD2	protein_coding
ENSG00000075388	ENSG00000075388.3	3233	ENSG00000075388	FGF4	protein_coding
ENSG00000075391	ENSG00000075391.16	16044	ENSG00000075391	RASAL2	protein_coding
ENSG00000075399	ENSG00000075399.13	3428	ENSG00000075399	VPS9D1	protein_coding
ENSG00000075407	ENSG00000075407.18	13190	ENSG00000075407	ZNF37A	protein_coding
ENSG00000075413	ENSG00000075413.17	8891	ENSG00000075413	MARK3	protein_coding
ENSG00000075415	ENSG00000075415.12	8896	ENSG00000075415	SLC25A3	protein_coding
ENSG00000075420	ENSG00000075420.12	13270	ENSG00000075420	FNDC3B	protein_coding
ENSG00000075426	ENSG00000075426.11	7157	ENSG00000075426	FOSL2	protein_coding
ENSG00000075429	ENSG00000075429.8	1311	ENSG00000075429	CACNG5	protein_coding
ENSG00000075461	ENSG00000075461.5	3380	ENSG00000075461	CACNG4	protein_coding
ENSG00000075539	ENSG00000075539.14	18161	ENSG00000075539	FRYL	protein_coding
ENSG00000075568	ENSG00000075568.16	12985	ENSG00000075568	TMEM131	protein_coding
ENSG00000075618	ENSG00000075618.17	3692	ENSG00000075618	FSCN1	protein_coding
ENSG00000075624	ENSG00000075624.13	3256	ENSG00000075624	ACTB	protein_coding
ENSG00000075643	ENSG00000075643.5	6281	ENSG00000075643	MOCOS	protein_coding
ENSG00000075651	ENSG00000075651.15	12859	ENSG00000075651	PLD1	protein_coding
ENSG00000075673	ENSG00000075673.11	4442	ENSG00000075673	ATP12A	protein_coding
ENSG00000075702	ENSG00000075702.16	9775	ENSG00000075702	WDR62	protein_coding
ENSG00000075711	ENSG00000075711.20	11001	ENSG00000075711	DLG1	protein_coding
ENSG00000075785	ENSG00000075785.12	2717	ENSG00000075785	RAB7A	protein_coding
ENSG00000075790	ENSG00000075790.10	8409	ENSG00000075790	BCAP29	protein_coding
ENSG00000075826	ENSG00000075826.16	7938	ENSG00000075826	SEC31B	protein_coding
ENSG00000075856	ENSG00000075856.11	7271	ENSG00000075856	SART3	protein_coding
ENSG00000075884	ENSG00000075884.13	6226	ENSG00000075884	ARHGAP15	protein_coding
ENSG00000075886	ENSG00000075886.10	1598	ENSG00000075886	TUBA3D	protein_coding
ENSG00000075891	ENSG00000075891.21	6243	ENSG00000075891	PAX2	protein_coding
ENSG00000075914	ENSG00000075914.12	4442	ENSG00000075914	EXOSC7	protein_coding
ENSG00000075945	ENSG00000075945.12	4978	ENSG00000075945	KIFAP3	protein_coding
ENSG00000075975	ENSG00000075975.15	2848	ENSG00000075975	MKRN2	protein_coding
ENSG00000076003	ENSG00000076003.4	4118	ENSG00000076003	MCM6	protein_coding
ENSG00000076043	ENSG00000076043.9	3699	ENSG00000076043	REXO2	protein_coding
ENSG00000076053	ENSG00000076053.10	7885	ENSG00000076053	RBM7	protein_coding
ENSG00000076067	ENSG00000076067.12	8808	ENSG00000076067	RBMS2	protein_coding
ENSG00000076108	ENSG00000076108.11	10918	ENSG00000076108	BAZ2A	protein_coding
ENSG00000076201	ENSG00000076201.14	5981	ENSG00000076201	PTPN23	protein_coding
ENSG00000076242	ENSG00000076242.14	3532	ENSG00000076242	MLH1	protein_coding
ENSG00000076248	ENSG00000076248.10	2567	ENSG00000076248	UNG	protein_coding
ENSG00000076258	ENSG00000076258.9	2517	ENSG00000076258	FMO4	protein_coding
ENSG00000076321	ENSG00000076321.10	4254	ENSG00000076321	KLHL20	protein_coding
ENSG00000076344	ENSG00000076344.15	4798	ENSG00000076344	RGS11	protein_coding
ENSG00000076351	ENSG00000076351.12	7838	ENSG00000076351	SLC46A1	protein_coding
ENSG00000076356	ENSG00000076356.6	13781	ENSG00000076356	PLXNA2	protein_coding
ENSG00000076382	ENSG00000076382.16	5472	ENSG00000076382	SPAG5	protein_coding
ENSG00000076513	ENSG00000076513.16	7350	ENSG00000076513	ANKRD13A	protein_coding
ENSG00000076554	ENSG00000076554.15	8197	ENSG00000076554	TPD52	protein_coding
ENSG00000076555	ENSG00000076555.15	14505	ENSG00000076555	ACACB	protein_coding
ENSG00000076604	ENSG00000076604.14	4596	ENSG00000076604	TRAF4	protein_coding
ENSG00000076641	ENSG00000076641.4	11023	ENSG00000076641	PAG1	protein_coding
ENSG00000076650	ENSG00000076650.6	4488	ENSG00000076650	GPATCH1	protein_coding
ENSG00000076662	ENSG00000076662.9	2950	ENSG00000076662	ICAM3	protein_coding
ENSG00000076685	ENSG00000076685.18	5156	ENSG00000076685	NT5C2	protein_coding
ENSG00000076706	ENSG00000076706.16	7422	ENSG00000076706	MCAM	protein_coding
ENSG00000076716	ENSG00000076716.8	4960	ENSG00000076716	GPC4	protein_coding
ENSG00000076770	ENSG00000076770.14	12199	ENSG00000076770	MBNL3	protein_coding
ENSG00000076826	ENSG00000076826.9	4845	ENSG00000076826	CAMSAP3	protein_coding
ENSG00000076864	ENSG00000076864.19	5755	ENSG00000076864	RAP1GAP	protein_coding
ENSG00000076924	ENSG00000076924.11	4673	ENSG00000076924	XAB2	protein_coding
ENSG00000076928	ENSG00000076928.17	8636	ENSG00000076928	ARHGEF1	protein_coding
ENSG00000076944	ENSG00000076944.15	6036	ENSG00000076944	STXBP2	protein_coding
ENSG00000076984	ENSG00000076984.17	5145	ENSG00000076984	MAP2K7	protein_coding
ENSG00000077009	ENSG00000077009.13	1141	ENSG00000077009	NMRK2	protein_coding
ENSG00000077044	ENSG00000077044.10	9771	ENSG00000077044	DGKD	protein_coding
ENSG00000077063	ENSG00000077063.10	7035	ENSG00000077063	CTTNBP2	protein_coding
ENSG00000077080	ENSG00000077080.9	2389	ENSG00000077080	ACTL6B	protein_coding
ENSG00000077092	ENSG00000077092.18	3697	ENSG00000077092	RARB	protein_coding
ENSG00000077097	ENSG00000077097.15	6044	ENSG00000077097	TOP2B	protein_coding
ENSG00000077147	ENSG00000077147.14	7095	ENSG00000077147	TM9SF3	protein_coding
ENSG00000077150	ENSG00000077150.18	4484	ENSG00000077150	NFKB2	protein_coding
ENSG00000077152	ENSG00000077152.9	1065	ENSG00000077152	UBE2T	protein_coding
ENSG00000077157	ENSG00000077157.21	21069	ENSG00000077157	PPP1R12B	protein_coding
ENSG00000077232	ENSG00000077232.17	21835	ENSG00000077232	DNAJC10	protein_coding
ENSG00000077235	ENSG00000077235.17	11562	ENSG00000077235	GTF3C1	protein_coding
ENSG00000077238	ENSG00000077238.13	5894	ENSG00000077238	IL4R	protein_coding
ENSG00000077254	ENSG00000077254.14	6918	ENSG00000077254	USP33	protein_coding
ENSG00000077264	ENSG00000077264.14	10312	ENSG00000077264	PAK3	protein_coding
ENSG00000077274	ENSG00000077274.8	3568	ENSG00000077274	CAPN6	protein_coding
ENSG00000077279	ENSG00000077279.18	10203	ENSG00000077279	DCX	protein_coding
ENSG00000077312	ENSG00000077312.8	2361	ENSG00000077312	SNRPA	protein_coding
ENSG00000077327	ENSG00000077327.15	3887	ENSG00000077327	SPAG6	protein_coding
ENSG00000077348	ENSG00000077348.8	1488	ENSG00000077348	EXOSC5	protein_coding
ENSG00000077380	ENSG00000077380.15	4695	ENSG00000077380	DYNC1I2	protein_coding
ENSG00000077420	ENSG00000077420.15	3981	ENSG00000077420	APBB1IP	protein_coding
ENSG00000077454	ENSG00000077454.15	6838	ENSG00000077454	LRCH4	protein_coding
ENSG00000077458	ENSG00000077458.12	6042	ENSG00000077458	FAM76B	protein_coding
ENSG00000077463	ENSG00000077463.14	2787	ENSG00000077463	SIRT6	protein_coding
ENSG00000077498	ENSG00000077498.8	3016	ENSG00000077498	TYR	protein_coding
ENSG00000077514	ENSG00000077514.8	5508	ENSG00000077514	POLD3	protein_coding
ENSG00000077522	ENSG00000077522.12	5530	ENSG00000077522	ACTN2	protein_coding
ENSG00000077549	ENSG00000077549.17	3238	ENSG00000077549	CAPZB	protein_coding
ENSG00000077585	ENSG00000077585.13	2309	ENSG00000077585	GPR137B	protein_coding
ENSG00000077616	ENSG00000077616.10	7254	ENSG00000077616	NAALAD2	protein_coding
ENSG00000077684	ENSG00000077684.15	9129	ENSG00000077684	JADE1	protein_coding
ENSG00000077713	ENSG00000077713.18	3115	ENSG00000077713	SLC25A43	protein_coding
ENSG00000077721	ENSG00000077721.15	5276	ENSG00000077721	UBE2A	protein_coding
ENSG00000077782	ENSG00000077782.19	12698	ENSG00000077782	FGFR1	protein_coding
ENSG00000077800	ENSG00000077800.11	2469	ENSG00000077800	FKBP6	protein_coding
ENSG00000077935	ENSG00000077935.16	4253	ENSG00000077935	SMC1B	protein_coding
ENSG00000077942	ENSG00000077942.18	7285	ENSG00000077942	FBLN1	protein_coding
ENSG00000077943	ENSG00000077943.7	7528	ENSG00000077943	ITGA8	protein_coding
ENSG00000077984	ENSG00000077984.5	930	ENSG00000077984	CST7	protein_coding
ENSG00000078018	ENSG00000078018.19	11559	ENSG00000078018	MAP2	protein_coding
ENSG00000078043	ENSG00000078043.15	17527	ENSG00000078043	PIAS2	protein_coding
ENSG00000078053	ENSG00000078053.16	5636	ENSG00000078053	AMPH	protein_coding
ENSG00000078061	ENSG00000078061.12	3535	ENSG00000078061	ARAF	protein_coding
ENSG00000078070	ENSG00000078070.12	4321	ENSG00000078070	MCCC1	protein_coding
ENSG00000078081	ENSG00000078081.7	3816	ENSG00000078081	LAMP3	protein_coding
ENSG00000078098	ENSG00000078098.13	7003	ENSG00000078098	FAP	protein_coding
ENSG00000078114	ENSG00000078114.18	13654	ENSG00000078114	NEBL	protein_coding
ENSG00000078124	ENSG00000078124.11	8442	ENSG00000078124	ACER3	protein_coding
ENSG00000078140	ENSG00000078140.13	5245	ENSG00000078140	UBE2K	protein_coding
ENSG00000078142	ENSG00000078142.12	15198	ENSG00000078142	PIK3C3	protein_coding
ENSG00000078177	ENSG00000078177.13	9835	ENSG00000078177	N4BP2	protein_coding
ENSG00000078237	ENSG00000078237.6	4017	ENSG00000078237	TIGAR	protein_coding
ENSG00000078246	ENSG00000078246.16	3181	ENSG00000078246	TULP3	protein_coding
ENSG00000078269	ENSG00000078269.14	12493	ENSG00000078269	SYNJ2	protein_coding
ENSG00000078295	ENSG00000078295.16	17538	ENSG00000078295	ADCY2	protein_coding
ENSG00000078304	ENSG00000078304.19	14289	ENSG00000078304	PPP2R5C	protein_coding
ENSG00000078319	ENSG00000078319.9	1228	ENSG00000078319	PMS2P1	unprocessed_pseudogene
ENSG00000078328	ENSG00000078328.20	10121	ENSG00000078328	RBFOX1	protein_coding
ENSG00000078369	ENSG00000078369.17	6417	ENSG00000078369	GNB1	protein_coding
ENSG00000078399	ENSG00000078399.17	3029	ENSG00000078399	HOXA9	protein_coding
ENSG00000078401	ENSG00000078401.6	2033	ENSG00000078401	EDN1	protein_coding
ENSG00000078403	ENSG00000078403.16	6945	ENSG00000078403	MLLT10	protein_coding
ENSG00000078487	ENSG00000078487.17	3318	ENSG00000078487	ZCWPW1	protein_coding
ENSG00000078549	ENSG00000078549.14	6832	ENSG00000078549	ADCYAP1R1	protein_coding
ENSG00000078579	ENSG00000078579.8	1688	ENSG00000078579	FGF20	protein_coding
ENSG00000078589	ENSG00000078589.12	1803	ENSG00000078589	P2RY10	protein_coding
ENSG00000078596	ENSG00000078596.10	2051	ENSG00000078596	ITM2A	protein_coding
ENSG00000078618	ENSG00000078618.21	6773	ENSG00000078618	NRDC	protein_coding
ENSG00000078668	ENSG00000078668.13	3141	ENSG00000078668	VDAC3	protein_coding
ENSG00000078674	ENSG00000078674.17	14445	ENSG00000078674	PCM1	protein_coding
ENSG00000078687	ENSG00000078687.17	11111	ENSG00000078687	TNRC6C	protein_coding
ENSG00000078699	ENSG00000078699.21	9457	ENSG00000078699	CBFA2T2	protein_coding
ENSG00000078725	ENSG00000078725.12	3905	ENSG00000078725	BRINP1	protein_coding
ENSG00000078747	ENSG00000078747.14	6664	ENSG00000078747	ITCH	protein_coding
ENSG00000078795	ENSG00000078795.16	4653	ENSG00000078795	PKD2L2	protein_coding
ENSG00000078804	ENSG00000078804.12	4228	ENSG00000078804	TP53INP2	protein_coding
ENSG00000078808	ENSG00000078808.16	4709	ENSG00000078808	SDF4	protein_coding
ENSG00000078814	ENSG00000078814.15	7931	ENSG00000078814	MYH7B	protein_coding
ENSG00000078898	ENSG00000078898.6	1898	ENSG00000078898	BPIFB2	protein_coding
ENSG00000078900	ENSG00000078900.14	6763	ENSG00000078900	TP73	protein_coding
ENSG00000078902	ENSG00000078902.15	5983	ENSG00000078902	TOLLIP	protein_coding
ENSG00000078967	ENSG00000078967.12	4713	ENSG00000078967	UBE2D4	protein_coding
ENSG00000079101	ENSG00000079101.16	3846	ENSG00000079101	CLUL1	protein_coding
ENSG00000079102	ENSG00000079102.16	13535	ENSG00000079102	RUNX1T1	protein_coding
ENSG00000079112	ENSG00000079112.9	3901	ENSG00000079112	CDH17	protein_coding
ENSG00000079134	ENSG00000079134.11	8102	ENSG00000079134	THOC1	protein_coding
ENSG00000079150	ENSG00000079150.17	3080	ENSG00000079150	FKBP7	protein_coding
ENSG00000079156	ENSG00000079156.16	11486	ENSG00000079156	OSBPL6	protein_coding
ENSG00000079215	ENSG00000079215.13	6265	ENSG00000079215	SLC1A3	protein_coding
ENSG00000079246	ENSG00000079246.15	5463	ENSG00000079246	XRCC5	protein_coding
ENSG00000079257	ENSG00000079257.7	1504	ENSG00000079257	LXN	protein_coding
ENSG00000079263	ENSG00000079263.18	5582	ENSG00000079263	SP140	protein_coding
ENSG00000079277	ENSG00000079277.19	8070	ENSG00000079277	MKNK1	protein_coding
ENSG00000079308	ENSG00000079308.16	15595	ENSG00000079308	TNS1	protein_coding
ENSG00000079313	ENSG00000079313.13	5199	ENSG00000079313	REXO1	protein_coding
ENSG00000079332	ENSG00000079332.14	6914	ENSG00000079332	SAR1A	protein_coding
ENSG00000079335	ENSG00000079335.18	5579	ENSG00000079335	CDC14A	protein_coding
ENSG00000079337	ENSG00000079337.15	12078	ENSG00000079337	RAPGEF3	protein_coding
ENSG00000079385	ENSG00000079385.21	5524	ENSG00000079385	CEACAM1	protein_coding
ENSG00000079387	ENSG00000079387.13	6342	ENSG00000079387	SENP1	protein_coding
ENSG00000079393	ENSG00000079393.20	2351	ENSG00000079393	DUSP13	protein_coding
ENSG00000079432	ENSG00000079432.7	9494	ENSG00000079432	CIC	protein_coding
ENSG00000079435	ENSG00000079435.9	5206	ENSG00000079435	LIPE	protein_coding
ENSG00000079459	ENSG00000079459.12	5202	ENSG00000079459	FDFT1	protein_coding
ENSG00000079462	ENSG00000079462.7	1419	ENSG00000079462	PAFAH1B3	protein_coding
ENSG00000079482	ENSG00000079482.12	8224	ENSG00000079482	OPHN1	protein_coding
ENSG00000079557	ENSG00000079557.4	2244	ENSG00000079557	AFM	protein_coding
ENSG00000079616	ENSG00000079616.12	4312	ENSG00000079616	KIF22	protein_coding
ENSG00000079689	ENSG00000079689.13	1482	ENSG00000079689	SCGN	protein_coding
ENSG00000079691	ENSG00000079691.17	6799	ENSG00000079691	CARMIL1	protein_coding
ENSG00000079739	ENSG00000079739.15	4090	ENSG00000079739	PGM1	protein_coding
ENSG00000079785	ENSG00000079785.14	3833	ENSG00000079785	DDX1	protein_coding
ENSG00000079805	ENSG00000079805.16	13443	ENSG00000079805	DNM2	protein_coding
ENSG00000079819	ENSG00000079819.18	10320	ENSG00000079819	EPB41L2	protein_coding
ENSG00000079841	ENSG00000079841.18	12788	ENSG00000079841	RIMS1	protein_coding
ENSG00000079931	ENSG00000079931.14	5293	ENSG00000079931	MOXD1	protein_coding
ENSG00000079950	ENSG00000079950.13	16387	ENSG00000079950	STX7	protein_coding
ENSG00000079974	ENSG00000079974.17	5870	ENSG00000079974	RABL2B	protein_coding
ENSG00000079999	ENSG00000079999.13	3761	ENSG00000079999	KEAP1	protein_coding
ENSG00000080007	ENSG00000080007.7	2807	ENSG00000080007	DDX43	protein_coding
ENSG00000080031	ENSG00000080031.9	4344	ENSG00000080031	PTPRH	protein_coding
ENSG00000080166	ENSG00000080166.15	7543	ENSG00000080166	DCT	protein_coding
ENSG00000080189	ENSG00000080189.14	7708	ENSG00000080189	SLC35C2	protein_coding
ENSG00000080200	ENSG00000080200.9	10929	ENSG00000080200	CRYBG3	protein_coding
ENSG00000080224	ENSG00000080224.17	6291	ENSG00000080224	EPHA6	protein_coding
ENSG00000080293	ENSG00000080293.9	3426	ENSG00000080293	SCTR	protein_coding
ENSG00000080298	ENSG00000080298.15	11169	ENSG00000080298	RFX3	protein_coding
ENSG00000080345	ENSG00000080345.17	18166	ENSG00000080345	RIF1	protein_coding
ENSG00000080371	ENSG00000080371.5	16036	ENSG00000080371	RAB21	protein_coding
ENSG00000080493	ENSG00000080493.15	9437	ENSG00000080493	SLC4A4	protein_coding
ENSG00000080503	ENSG00000080503.22	18595	ENSG00000080503	SMARCA2	protein_coding
ENSG00000080511	ENSG00000080511.3	2001	ENSG00000080511	RDH8	protein_coding
ENSG00000080546	ENSG00000080546.13	5121	ENSG00000080546	SESN1	protein_coding
ENSG00000080561	ENSG00000080561.13	3097	ENSG00000080561	MID2	protein_coding
ENSG00000080572	ENSG00000080572.12	1931	ENSG00000080572	PIH1D3	protein_coding
ENSG00000080573	ENSG00000080573.6	6750	ENSG00000080573	COL5A3	protein_coding
ENSG00000080603	ENSG00000080603.16	13674	ENSG00000080603	SRCAP	protein_coding
ENSG00000080608	ENSG00000080608.9	2707	ENSG00000080608	PUM3	protein_coding
ENSG00000080618	ENSG00000080618.13	1767	ENSG00000080618	CPB2	protein_coding
ENSG00000080644	ENSG00000080644.15	4765	ENSG00000080644	CHRNA3	protein_coding
ENSG00000080709	ENSG00000080709.14	3864	ENSG00000080709	KCNN2	protein_coding
ENSG00000080802	ENSG00000080802.18	6999	ENSG00000080802	CNOT4	protein_coding
ENSG00000080815	ENSG00000080815.18	9947	ENSG00000080815	PSEN1	protein_coding
ENSG00000080819	ENSG00000080819.6	3666	ENSG00000080819	CPOX	protein_coding
ENSG00000080822	ENSG00000080822.16	5217	ENSG00000080822	CLDND1	protein_coding
ENSG00000080823	ENSG00000080823.22	10996	ENSG00000080823	MOK	protein_coding
ENSG00000080824	ENSG00000080824.18	5248	ENSG00000080824	HSP90AA1	protein_coding
ENSG00000080839	ENSG00000080839.11	5954	ENSG00000080839	RBL1	protein_coding
ENSG00000080845	ENSG00000080845.17	8789	ENSG00000080845	DLGAP4	protein_coding
ENSG00000080854	ENSG00000080854.14	5753	ENSG00000080854	IGSF9B	protein_coding
ENSG00000080910	ENSG00000080910.11	1087	ENSG00000080910	CFHR2	protein_coding
ENSG00000080947	ENSG00000080947.14	6813	ENSG00000080947	CROCCP3	transcribed_unprocessed_pseudogene
ENSG00000080986	ENSG00000080986.12	3600	ENSG00000080986	NDC80	protein_coding
ENSG00000081014	ENSG00000081014.10	7359	ENSG00000081014	AP4E1	protein_coding
ENSG00000081019	ENSG00000081019.13	6819	ENSG00000081019	RSBN1	protein_coding
ENSG00000081026	ENSG00000081026.18	8180	ENSG00000081026	MAGI3	protein_coding
ENSG00000081041	ENSG00000081041.8	1500	ENSG00000081041	CXCL2	protein_coding
ENSG00000081051	ENSG00000081051.7	3259	ENSG00000081051	AFP	protein_coding
ENSG00000081052	ENSG00000081052.11	9895	ENSG00000081052	COL4A4	protein_coding
ENSG00000081059	ENSG00000081059.19	10063	ENSG00000081059	TCF7	protein_coding
ENSG00000081087	ENSG00000081087.14	5325	ENSG00000081087	OSTM1	protein_coding
ENSG00000081138	ENSG00000081138.13	14532	ENSG00000081138	CDH7	protein_coding
ENSG00000081148	ENSG00000081148.11	8337	ENSG00000081148	IMPG2	protein_coding
ENSG00000081154	ENSG00000081154.11	3102	ENSG00000081154	PCNP	protein_coding
ENSG00000081177	ENSG00000081177.18	6263	ENSG00000081177	EXD2	protein_coding
ENSG00000081181	ENSG00000081181.7	2418	ENSG00000081181	ARG2	protein_coding
ENSG00000081189	ENSG00000081189.15	11755	ENSG00000081189	MEF2C	protein_coding
ENSG00000081237	ENSG00000081237.18	8371	ENSG00000081237	PTPRC	protein_coding
ENSG00000081248	ENSG00000081248.10	6168	ENSG00000081248	CACNA1S	protein_coding
ENSG00000081277	ENSG00000081277.12	6211	ENSG00000081277	PKP1	protein_coding
ENSG00000081307	ENSG00000081307.12	6827	ENSG00000081307	UBA5	protein_coding
ENSG00000081320	ENSG00000081320.10	6580	ENSG00000081320	STK17B	protein_coding
ENSG00000081377	ENSG00000081377.16	10462	ENSG00000081377	CDC14B	protein_coding
ENSG00000081386	ENSG00000081386.12	5921	ENSG00000081386	ZNF510	protein_coding
ENSG00000081479	ENSG00000081479.12	16260	ENSG00000081479	LRP2	protein_coding
ENSG00000081665	ENSG00000081665.13	8414	ENSG00000081665	ZNF506	protein_coding
ENSG00000081692	ENSG00000081692.12	4315	ENSG00000081692	JMJD4	protein_coding
ENSG00000081721	ENSG00000081721.11	1762	ENSG00000081721	DUSP12	protein_coding
ENSG00000081760	ENSG00000081760.16	16094	ENSG00000081760	AACS	protein_coding
ENSG00000081791	ENSG00000081791.8	6047	ENSG00000081791	KIAA0141	protein_coding
ENSG00000081800	ENSG00000081800.8	4415	ENSG00000081800	SLC13A1	protein_coding
ENSG00000081803	ENSG00000081803.15	6351	ENSG00000081803	CADPS2	protein_coding
ENSG00000081818	ENSG00000081818.3	3825	ENSG00000081818	PCDHB4	protein_coding
ENSG00000081842	ENSG00000081842.17	6133	ENSG00000081842	PCDHA6	protein_coding
ENSG00000081853	ENSG00000081853.14	6724	ENSG00000081853	PCDHGA2	protein_coding
ENSG00000081870	ENSG00000081870.11	3236	ENSG00000081870	HSPB11	protein_coding
ENSG00000081913	ENSG00000081913.13	9142	ENSG00000081913	PHLPP1	protein_coding
ENSG00000081923	ENSG00000081923.11	6652	ENSG00000081923	ATP8B1	protein_coding
ENSG00000081985	ENSG00000081985.10	4233	ENSG00000081985	IL12RB2	protein_coding
ENSG00000082014	ENSG00000082014.16	5198	ENSG00000082014	SMARCD3	protein_coding
ENSG00000082068	ENSG00000082068.8	7039	ENSG00000082068	WDR70	protein_coding
ENSG00000082074	ENSG00000082074.15	6100	ENSG00000082074	FYB1	protein_coding
ENSG00000082126	ENSG00000082126.17	4924	ENSG00000082126	MPP4	protein_coding
ENSG00000082146	ENSG00000082146.12	3242	ENSG00000082146	STRADB	protein_coding
ENSG00000082153	ENSG00000082153.17	8085	ENSG00000082153	BZW1	protein_coding
ENSG00000082175	ENSG00000082175.14	15404	ENSG00000082175	PGR	protein_coding
ENSG00000082196	ENSG00000082196.20	3576	ENSG00000082196	C1QTNF3	protein_coding
ENSG00000082212	ENSG00000082212.12	16243	ENSG00000082212	ME2	protein_coding
ENSG00000082213	ENSG00000082213.17	4172	ENSG00000082213	C5ORF22	protein_coding
ENSG00000082258	ENSG00000082258.12	9081	ENSG00000082258	CCNT2	protein_coding
ENSG00000082269	ENSG00000082269.16	10589	ENSG00000082269	FAM135A	protein_coding
ENSG00000082293	ENSG00000082293.12	8511	ENSG00000082293	COL19A1	protein_coding
ENSG00000082397	ENSG00000082397.17	12203	ENSG00000082397	EPB41L3	protein_coding
ENSG00000082438	ENSG00000082438.15	17178	ENSG00000082438	COBLL1	protein_coding
ENSG00000082458	ENSG00000082458.11	7844	ENSG00000082458	DLG3	protein_coding
ENSG00000082482	ENSG00000082482.13	3910	ENSG00000082482	KCNK2	protein_coding
ENSG00000082497	ENSG00000082497.11	5467	ENSG00000082497	SERTAD4	protein_coding
ENSG00000082512	ENSG00000082512.14	9022	ENSG00000082512	TRAF5	protein_coding
ENSG00000082515	ENSG00000082515.17	5267	ENSG00000082515	MRPL22	protein_coding
ENSG00000082516	ENSG00000082516.8	5637	ENSG00000082516	GEMIN5	protein_coding
ENSG00000082556	ENSG00000082556.10	5738	ENSG00000082556	OPRK1	protein_coding
ENSG00000082641	ENSG00000082641.15	5825	ENSG00000082641	NFE2L1	protein_coding
ENSG00000082684	ENSG00000082684.14	6224	ENSG00000082684	SEMA5B	protein_coding
ENSG00000082701	ENSG00000082701.14	8006	ENSG00000082701	GSK3B	protein_coding
ENSG00000082781	ENSG00000082781.11	6447	ENSG00000082781	ITGB5	protein_coding
ENSG00000082805	ENSG00000082805.19	13484	ENSG00000082805	ERC1	protein_coding
ENSG00000082898	ENSG00000082898.16	11708	ENSG00000082898	XPO1	protein_coding
ENSG00000082929	ENSG00000082929.8	1164	ENSG00000082929	LINC01587	processed_transcript
ENSG00000082996	ENSG00000082996.19	3635	ENSG00000082996	RNF13	protein_coding
ENSG00000083067	ENSG00000083067.22	19912	ENSG00000083067	TRPM3	protein_coding
ENSG00000083093	ENSG00000083093.9	4747	ENSG00000083093	PALB2	protein_coding
ENSG00000083097	ENSG00000083097.14	10045	ENSG00000083097	DOPEY1	protein_coding
ENSG00000083099	ENSG00000083099.10	8679	ENSG00000083099	LYRM2	protein_coding
ENSG00000083123	ENSG00000083123.14	4071	ENSG00000083123	BCKDHB	protein_coding
ENSG00000083168	ENSG00000083168.9	11852	ENSG00000083168	KAT6A	protein_coding
ENSG00000083223	ENSG00000083223.17	6707	ENSG00000083223	ZCCHC6	protein_coding
ENSG00000083290	ENSG00000083290.19	9843	ENSG00000083290	ULK2	protein_coding
ENSG00000083307	ENSG00000083307.10	6060	ENSG00000083307	GRHL2	protein_coding
ENSG00000083312	ENSG00000083312.17	11977	ENSG00000083312	TNPO1	protein_coding
ENSG00000083444	ENSG00000083444.16	5320	ENSG00000083444	PLOD1	protein_coding
ENSG00000083454	ENSG00000083454.21	4190	ENSG00000083454	P2RX5	protein_coding
ENSG00000083457	ENSG00000083457.11	6657	ENSG00000083457	ITGAE	protein_coding
ENSG00000083520	ENSG00000083520.14	10835	ENSG00000083520	DIS3	protein_coding
ENSG00000083535	ENSG00000083535.15	4253	ENSG00000083535	PIBF1	protein_coding
ENSG00000083544	ENSG00000083544.13	6814	ENSG00000083544	TDRD3	protein_coding
ENSG00000083622	ENSG00000083622.8	376	ENSG00000083622	AC000061.1	antisense_RNA
ENSG00000083635	ENSG00000083635.7	3492	ENSG00000083635	NUFIP1	protein_coding
ENSG00000083642	ENSG00000083642.18	13212	ENSG00000083642	PDS5B	protein_coding
ENSG00000083720	ENSG00000083720.12	4194	ENSG00000083720	OXCT1	protein_coding
ENSG00000083750	ENSG00000083750.12	2725	ENSG00000083750	RRAGB	protein_coding
ENSG00000083782	ENSG00000083782.7	1805	ENSG00000083782	EPYC	protein_coding
ENSG00000083799	ENSG00000083799.17	12954	ENSG00000083799	CYLD	protein_coding
ENSG00000083807	ENSG00000083807.9	8025	ENSG00000083807	SLC27A5	protein_coding
ENSG00000083812	ENSG00000083812.11	5664	ENSG00000083812	ZNF324	protein_coding
ENSG00000083814	ENSG00000083814.13	3532	ENSG00000083814	ZNF671	protein_coding
ENSG00000083817	ENSG00000083817.8	2561	ENSG00000083817	ZNF416	protein_coding
ENSG00000083828	ENSG00000083828.15	3261	ENSG00000083828	ZNF586	protein_coding
ENSG00000083838	ENSG00000083838.15	4923	ENSG00000083838	ZNF446	protein_coding
ENSG00000083844	ENSG00000083844.10	12532	ENSG00000083844	ZNF264	protein_coding
ENSG00000083845	ENSG00000083845.8	3617	ENSG00000083845	RPS5	protein_coding
ENSG00000083857	ENSG00000083857.13	16177	ENSG00000083857	FAT1	protein_coding
ENSG00000083896	ENSG00000083896.12	7032	ENSG00000083896	YTHDC1	protein_coding
ENSG00000083937	ENSG00000083937.8	3106	ENSG00000083937	CHMP2B	protein_coding
ENSG00000084070	ENSG00000084070.11	3631	ENSG00000084070	SMAP2	protein_coding
ENSG00000084072	ENSG00000084072.16	8071	ENSG00000084072	PPIE	protein_coding
ENSG00000084073	ENSG00000084073.8	3572	ENSG00000084073	ZMPSTE24	protein_coding
ENSG00000084090	ENSG00000084090.13	4414	ENSG00000084090	STARD7	protein_coding
ENSG00000084092	ENSG00000084092.6	3415	ENSG00000084092	NOA1	protein_coding
ENSG00000084093	ENSG00000084093.16	7983	ENSG00000084093	REST	protein_coding
ENSG00000084110	ENSG00000084110.10	5146	ENSG00000084110	HAL	protein_coding
ENSG00000084112	ENSG00000084112.14	14537	ENSG00000084112	SSH1	protein_coding
ENSG00000084207	ENSG00000084207.15	1915	ENSG00000084207	GSTP1	protein_coding
ENSG00000084234	ENSG00000084234.16	7451	ENSG00000084234	APLP2	protein_coding
ENSG00000084444	ENSG00000084444.13	6807	ENSG00000084444	FAM234B	protein_coding
ENSG00000084453	ENSG00000084453.16	11520	ENSG00000084453	SLCO1A2	protein_coding
ENSG00000084463	ENSG00000084463.7	5315	ENSG00000084463	WBP11	protein_coding
ENSG00000084623	ENSG00000084623.11	1725	ENSG00000084623	EIF3I	protein_coding
ENSG00000084628	ENSG00000084628.9	2987	ENSG00000084628	NKAIN1	protein_coding
ENSG00000084636	ENSG00000084636.17	9269	ENSG00000084636	COL16A1	protein_coding
ENSG00000084652	ENSG00000084652.15	5103	ENSG00000084652	TXLNA	protein_coding
ENSG00000084674	ENSG00000084674.14	14828	ENSG00000084674	APOB	protein_coding
ENSG00000084676	ENSG00000084676.15	8633	ENSG00000084676	NCOA1	protein_coding
ENSG00000084693	ENSG00000084693.15	5283	ENSG00000084693	AGBL5	protein_coding
ENSG00000084710	ENSG00000084710.13	10591	ENSG00000084710	EFR3B	protein_coding
ENSG00000084731	ENSG00000084731.14	6403	ENSG00000084731	KIF3C	protein_coding
ENSG00000084733	ENSG00000084733.10	3631	ENSG00000084733	RAB10	protein_coding
ENSG00000084734	ENSG00000084734.8	3146	ENSG00000084734	GCKR	protein_coding
ENSG00000084754	ENSG00000084754.10	3811	ENSG00000084754	HADHA	protein_coding
ENSG00000084764	ENSG00000084764.10	3459	ENSG00000084764	MAPRE3	protein_coding
ENSG00000084774	ENSG00000084774.13	8422	ENSG00000084774	CAD	protein_coding
ENSG00000085063	ENSG00000085063.14	4942	ENSG00000085063	CD59	protein_coding
ENSG00000085117	ENSG00000085117.11	4054	ENSG00000085117	CD82	protein_coding
ENSG00000085185	ENSG00000085185.15	7996	ENSG00000085185	BCORL1	protein_coding
ENSG00000085224	ENSG00000085224.21	19302	ENSG00000085224	ATRX	protein_coding
ENSG00000085231	ENSG00000085231.13	2162	ENSG00000085231	AK6	protein_coding
ENSG00000085265	ENSG00000085265.10	4981	ENSG00000085265	FCN1	protein_coding
ENSG00000085274	ENSG00000085274.15	5730	ENSG00000085274	MYNN	protein_coding
ENSG00000085276	ENSG00000085276.17	9103	ENSG00000085276	MECOM	protein_coding
ENSG00000085365	ENSG00000085365.17	5106	ENSG00000085365	SCAMP1	protein_coding
ENSG00000085377	ENSG00000085377.13	3762	ENSG00000085377	PREP	protein_coding
ENSG00000085382	ENSG00000085382.11	9238	ENSG00000085382	HACE1	protein_coding
ENSG00000085415	ENSG00000085415.15	10481	ENSG00000085415	SEH1L	protein_coding
ENSG00000085433	ENSG00000085433.15	4423	ENSG00000085433	WDR47	protein_coding
ENSG00000085449	ENSG00000085449.14	5516	ENSG00000085449	WDFY1	protein_coding
ENSG00000085465	ENSG00000085465.12	2567	ENSG00000085465	OVGP1	protein_coding
ENSG00000085491	ENSG00000085491.15	6548	ENSG00000085491	SLC25A24	protein_coding
ENSG00000085511	ENSG00000085511.19	7522	ENSG00000085511	MAP3K4	protein_coding
ENSG00000085514	ENSG00000085514.15	2006	ENSG00000085514	PILRA	protein_coding
ENSG00000085552	ENSG00000085552.16	6628	ENSG00000085552	IGSF9	protein_coding
ENSG00000085563	ENSG00000085563.14	5806	ENSG00000085563	ABCB1	protein_coding
ENSG00000085644	ENSG00000085644.13	6443	ENSG00000085644	ZNF213	protein_coding
ENSG00000085662	ENSG00000085662.13	3660	ENSG00000085662	AKR1B1	protein_coding
ENSG00000085719	ENSG00000085719.12	6745	ENSG00000085719	CPNE3	protein_coding
ENSG00000085721	ENSG00000085721.12	4156	ENSG00000085721	RRN3	protein_coding
ENSG00000085733	ENSG00000085733.15	6949	ENSG00000085733	CTTN	protein_coding
ENSG00000085741	ENSG00000085741.12	2401	ENSG00000085741	WNT11	protein_coding
ENSG00000085760	ENSG00000085760.14	3374	ENSG00000085760	MTIF2	protein_coding
ENSG00000085788	ENSG00000085788.13	10686	ENSG00000085788	DDHD2	protein_coding
ENSG00000085831	ENSG00000085831.15	9362	ENSG00000085831	TTC39A	protein_coding
ENSG00000085832	ENSG00000085832.16	7440	ENSG00000085832	EPS15	protein_coding
ENSG00000085840	ENSG00000085840.12	3157	ENSG00000085840	ORC1	protein_coding
ENSG00000085871	ENSG00000085871.8	3182	ENSG00000085871	MGST2	protein_coding
ENSG00000085872	ENSG00000085872.14	6113	ENSG00000085872	CHERP	protein_coding
ENSG00000085978	ENSG00000085978.21	6047	ENSG00000085978	ATG16L1	protein_coding
ENSG00000085982	ENSG00000085982.13	9352	ENSG00000085982	USP40	protein_coding
ENSG00000085998	ENSG00000085998.13	6198	ENSG00000085998	POMGNT1	protein_coding
ENSG00000085999	ENSG00000085999.11	3212	ENSG00000085999	RAD54L	protein_coding
ENSG00000086015	ENSG00000086015.20	7877	ENSG00000086015	MAST2	protein_coding
ENSG00000086061	ENSG00000086061.15	2730	ENSG00000086061	DNAJA1	protein_coding
ENSG00000086062	ENSG00000086062.12	4901	ENSG00000086062	B4GALT1	protein_coding
ENSG00000086065	ENSG00000086065.13	2390	ENSG00000086065	CHMP5	protein_coding
ENSG00000086102	ENSG00000086102.18	7147	ENSG00000086102	NFX1	protein_coding
ENSG00000086159	ENSG00000086159.12	5129	ENSG00000086159	AQP6	protein_coding
ENSG00000086189	ENSG00000086189.9	3736	ENSG00000086189	DIMT1	protein_coding
ENSG00000086200	ENSG00000086200.16	7540	ENSG00000086200	IPO11	protein_coding
ENSG00000086205	ENSG00000086205.16	3824	ENSG00000086205	FOLH1	protein_coding
ENSG00000086232	ENSG00000086232.12	5550	ENSG00000086232	EIF2AK1	protein_coding
ENSG00000086288	ENSG00000086288.11	2439	ENSG00000086288	NME8	protein_coding
ENSG00000086289	ENSG00000086289.11	2864	ENSG00000086289	EPDR1	protein_coding
ENSG00000086300	ENSG00000086300.15	3518	ENSG00000086300	SNX10	protein_coding
ENSG00000086475	ENSG00000086475.14	3888	ENSG00000086475	SEPHS1	protein_coding
ENSG00000086504	ENSG00000086504.15	2404	ENSG00000086504	MRPL28	protein_coding
ENSG00000086506	ENSG00000086506.2	536	ENSG00000086506	HBQ1	protein_coding
ENSG00000086544	ENSG00000086544.2	3385	ENSG00000086544	ITPKC	protein_coding
ENSG00000086548	ENSG00000086548.8	3052	ENSG00000086548	CEACAM6	protein_coding
ENSG00000086570	ENSG00000086570.12	14537	ENSG00000086570	FAT2	protein_coding
ENSG00000086589	ENSG00000086589.11	3615	ENSG00000086589	RBM22	protein_coding
ENSG00000086598	ENSG00000086598.10	3830	ENSG00000086598	TMED2	protein_coding
ENSG00000086619	ENSG00000086619.13	5361	ENSG00000086619	ERO1B	protein_coding
ENSG00000086666	ENSG00000086666.18	5153	ENSG00000086666	ZFAND6	protein_coding
ENSG00000086696	ENSG00000086696.10	9550	ENSG00000086696	HSD17B2	protein_coding
ENSG00000086712	ENSG00000086712.12	4460	ENSG00000086712	TXLNG	protein_coding
ENSG00000086717	ENSG00000086717.18	3513	ENSG00000086717	PPEF1	protein_coding
ENSG00000086730	ENSG00000086730.16	4545	ENSG00000086730	LAT2	protein_coding
ENSG00000086758	ENSG00000086758.15	17380	ENSG00000086758	HUWE1	protein_coding
ENSG00000086827	ENSG00000086827.8	2992	ENSG00000086827	ZW10	protein_coding
ENSG00000086848	ENSG00000086848.14	8013	ENSG00000086848	ALG9	protein_coding
ENSG00000086967	ENSG00000086967.9	3708	ENSG00000086967	MYBPC2	protein_coding
ENSG00000086991	ENSG00000086991.12	6096	ENSG00000086991	NOX4	protein_coding
ENSG00000087008	ENSG00000087008.15	3846	ENSG00000087008	ACOX3	protein_coding
ENSG00000087053	ENSG00000087053.18	6119	ENSG00000087053	MTMR2	protein_coding
ENSG00000087074	ENSG00000087074.7	3093	ENSG00000087074	PPP1R15A	protein_coding
ENSG00000087076	ENSG00000087076.8	1281	ENSG00000087076	HSD17B14	protein_coding
ENSG00000087077	ENSG00000087077.13	2802	ENSG00000087077	TRIP6	protein_coding
ENSG00000087085	ENSG00000087085.13	3731	ENSG00000087085	ACHE	protein_coding
ENSG00000087086	ENSG00000087086.14	878	ENSG00000087086	FTL	protein_coding
ENSG00000087087	ENSG00000087087.19	4850	ENSG00000087087	SRRT	protein_coding
ENSG00000087088	ENSG00000087088.19	2587	ENSG00000087088	BAX	protein_coding
ENSG00000087095	ENSG00000087095.12	5290	ENSG00000087095	NLK	protein_coding
ENSG00000087111	ENSG00000087111.20	5990	ENSG00000087111	PIGS	protein_coding
ENSG00000087116	ENSG00000087116.14	8726	ENSG00000087116	ADAMTS2	protein_coding
ENSG00000087128	ENSG00000087128.9	2138	ENSG00000087128	TMPRSS11E	protein_coding
ENSG00000087152	ENSG00000087152.15	5301	ENSG00000087152	ATXN7L3	protein_coding
ENSG00000087157	ENSG00000087157.18	4965	ENSG00000087157	PGS1	protein_coding
ENSG00000087191	ENSG00000087191.12	4490	ENSG00000087191	PSMC5	protein_coding
ENSG00000087206	ENSG00000087206.16	4739	ENSG00000087206	UIMC1	protein_coding
ENSG00000087237	ENSG00000087237.10	2085	ENSG00000087237	CETP	protein_coding
ENSG00000087245	ENSG00000087245.12	4933	ENSG00000087245	MMP2	protein_coding
ENSG00000087250	ENSG00000087250.8	1837	ENSG00000087250	MT3	protein_coding
ENSG00000087253	ENSG00000087253.12	7439	ENSG00000087253	LPCAT2	protein_coding
ENSG00000087258	ENSG00000087258.14	13697	ENSG00000087258	GNAO1	protein_coding
ENSG00000087263	ENSG00000087263.16	5806	ENSG00000087263	OGFOD1	protein_coding
ENSG00000087266	ENSG00000087266.15	13968	ENSG00000087266	SH3BP2	protein_coding
ENSG00000087269	ENSG00000087269.15	3538	ENSG00000087269	NOP14	protein_coding
ENSG00000087274	ENSG00000087274.16	13106	ENSG00000087274	ADD1	protein_coding
ENSG00000087299	ENSG00000087299.11	6879	ENSG00000087299	L2HGDH	protein_coding
ENSG00000087301	ENSG00000087301.8	4739	ENSG00000087301	TXNDC16	protein_coding
ENSG00000087302	ENSG00000087302.8	8323	ENSG00000087302	C14ORF166	protein_coding
ENSG00000087303	ENSG00000087303.17	6392	ENSG00000087303	NID2	protein_coding
ENSG00000087338	ENSG00000087338.4	4922	ENSG00000087338	GMCL1	protein_coding
ENSG00000087365	ENSG00000087365.15	9795	ENSG00000087365	SF3B2	protein_coding
ENSG00000087448	ENSG00000087448.9	7622	ENSG00000087448	KLHL42	protein_coding
ENSG00000087460	ENSG00000087460.24	13320	ENSG00000087460	GNAS	protein_coding
ENSG00000087470	ENSG00000087470.17	7282	ENSG00000087470	DNM1L	protein_coding
ENSG00000087494	ENSG00000087494.15	3377	ENSG00000087494	PTHLH	protein_coding
ENSG00000087495	ENSG00000087495.16	6095	ENSG00000087495	PHACTR3	protein_coding
ENSG00000087502	ENSG00000087502.17	5826	ENSG00000087502	ERGIC2	protein_coding
ENSG00000087510	ENSG00000087510.6	3005	ENSG00000087510	TFAP2C	protein_coding
ENSG00000087586	ENSG00000087586.17	2928	ENSG00000087586	AURKA	protein_coding
ENSG00000087589	ENSG00000087589.16	5069	ENSG00000087589	CASS4	protein_coding
ENSG00000087842	ENSG00000087842.10	2512	ENSG00000087842	PIR	protein_coding
ENSG00000087884	ENSG00000087884.14	1943	ENSG00000087884	AAMDC	protein_coding
ENSG00000087903	ENSG00000087903.12	9094	ENSG00000087903	RFX2	protein_coding
ENSG00000087995	ENSG00000087995.15	3843	ENSG00000087995	METTL2A	protein_coding
ENSG00000088002	ENSG00000088002.11	2822	ENSG00000088002	SULT2B1	protein_coding
ENSG00000088035	ENSG00000088035.15	4950	ENSG00000088035	ALG6	protein_coding
ENSG00000088038	ENSG00000088038.17	6676	ENSG00000088038	CNOT3	protein_coding
ENSG00000088053	ENSG00000088053.11	2703	ENSG00000088053	GP6	protein_coding
ENSG00000088179	ENSG00000088179.8	12486	ENSG00000088179	PTPN4	protein_coding
ENSG00000088205	ENSG00000088205.12	7851	ENSG00000088205	DDX18	protein_coding
ENSG00000088247	ENSG00000088247.17	4563	ENSG00000088247	KHSRP	protein_coding
ENSG00000088256	ENSG00000088256.8	6242	ENSG00000088256	GNA11	protein_coding
ENSG00000088280	ENSG00000088280.18	4988	ENSG00000088280	ASAP3	protein_coding
ENSG00000088298	ENSG00000088298.12	1919	ENSG00000088298	EDEM2	protein_coding
ENSG00000088305	ENSG00000088305.18	4630	ENSG00000088305	DNMT3B	protein_coding
ENSG00000088320	ENSG00000088320.3	1665	ENSG00000088320	REM1	protein_coding
ENSG00000088325	ENSG00000088325.15	3605	ENSG00000088325	TPX2	protein_coding
ENSG00000088340	ENSG00000088340.15	9067	ENSG00000088340	FER1L4	transcribed_unitary_pseudogene
ENSG00000088356	ENSG00000088356.5	1998	ENSG00000088356	PDRG1	protein_coding
ENSG00000088367	ENSG00000088367.21	9674	ENSG00000088367	EPB41L1	protein_coding
ENSG00000088386	ENSG00000088386.16	4192	ENSG00000088386	SLC15A1	protein_coding
ENSG00000088387	ENSG00000088387.18	14816	ENSG00000088387	DOCK9	protein_coding
ENSG00000088448	ENSG00000088448.14	4563	ENSG00000088448	ANKRD10	protein_coding
ENSG00000088451	ENSG00000088451.10	2589	ENSG00000088451	TGDS	protein_coding
ENSG00000088538	ENSG00000088538.12	8755	ENSG00000088538	DOCK3	protein_coding
ENSG00000088543	ENSG00000088543.14	3248	ENSG00000088543	C3ORF18	protein_coding
ENSG00000088682	ENSG00000088682.13	4324	ENSG00000088682	COQ9	protein_coding
ENSG00000088726	ENSG00000088726.15	3562	ENSG00000088726	TMEM40	protein_coding
ENSG00000088727	ENSG00000088727.12	5850	ENSG00000088727	KIF9	protein_coding
ENSG00000088756	ENSG00000088756.12	11910	ENSG00000088756	ARHGAP28	protein_coding
ENSG00000088766	ENSG00000088766.11	5370	ENSG00000088766	CRLS1	protein_coding
ENSG00000088782	ENSG00000088782.4	514	ENSG00000088782	DEFB127	protein_coding
ENSG00000088808	ENSG00000088808.16	9031	ENSG00000088808	PPP1R13B	protein_coding
ENSG00000088812	ENSG00000088812.17	8753	ENSG00000088812	ATRN	protein_coding
ENSG00000088826	ENSG00000088826.17	2946	ENSG00000088826	SMOX	protein_coding
ENSG00000088827	ENSG00000088827.12	7886	ENSG00000088827	SIGLEC1	protein_coding
ENSG00000088832	ENSG00000088832.16	2577	ENSG00000088832	FKBP1A	protein_coding
ENSG00000088833	ENSG00000088833.17	6531	ENSG00000088833	NSFL1C	protein_coding
ENSG00000088836	ENSG00000088836.12	4081	ENSG00000088836	SLC4A11	protein_coding
ENSG00000088854	ENSG00000088854.12	8541	ENSG00000088854	C20ORF194	protein_coding
ENSG00000088876	ENSG00000088876.11	4643	ENSG00000088876	ZNF343	protein_coding
ENSG00000088881	ENSG00000088881.20	3717	ENSG00000088881	EBF4	protein_coding
ENSG00000088882	ENSG00000088882.7	2391	ENSG00000088882	CPXM1	protein_coding
ENSG00000088888	ENSG00000088888.17	11771	ENSG00000088888	MAVS	protein_coding
ENSG00000088899	ENSG00000088899.14	5395	ENSG00000088899	LZTS3	protein_coding
ENSG00000088926	ENSG00000088926.13	3364	ENSG00000088926	F11	protein_coding
ENSG00000088930	ENSG00000088930.7	3437	ENSG00000088930	XRN2	protein_coding
ENSG00000088970	ENSG00000088970.15	5207	ENSG00000088970	KIZ	protein_coding
ENSG00000088986	ENSG00000088986.10	2957	ENSG00000088986	DYNLL1	protein_coding
ENSG00000088992	ENSG00000088992.17	1926	ENSG00000088992	TESC	protein_coding
ENSG00000089006	ENSG00000089006.16	7953	ENSG00000089006	SNX5	protein_coding
ENSG00000089009	ENSG00000089009.15	4447	ENSG00000089009	RPL6	protein_coding
ENSG00000089012	ENSG00000089012.14	2242	ENSG00000089012	SIRPG	protein_coding
ENSG00000089022	ENSG00000089022.13	14006	ENSG00000089022	MAPKAPK5	protein_coding
ENSG00000089041	ENSG00000089041.16	5546	ENSG00000089041	P2RX7	protein_coding
ENSG00000089048	ENSG00000089048.14	3216	ENSG00000089048	ESF1	protein_coding
ENSG00000089050	ENSG00000089050.15	3861	ENSG00000089050	RBBP9	protein_coding
ENSG00000089053	ENSG00000089053.12	12304	ENSG00000089053	ANAPC5	protein_coding
ENSG00000089057	ENSG00000089057.14	7515	ENSG00000089057	SLC23A2	protein_coding
ENSG00000089060	ENSG00000089060.11	6768	ENSG00000089060	SLC8B1	protein_coding
ENSG00000089063	ENSG00000089063.14	3051	ENSG00000089063	TMEM230	protein_coding
ENSG00000089091	ENSG00000089091.16	6619	ENSG00000089091	DZANK1	protein_coding
ENSG00000089094	ENSG00000089094.18	13623	ENSG00000089094	KDM2B	protein_coding
ENSG00000089101	ENSG00000089101.17	7322	ENSG00000089101	CFAP61	protein_coding
ENSG00000089116	ENSG00000089116.3	3125	ENSG00000089116	LHX5	protein_coding
ENSG00000089123	ENSG00000089123.15	2905	ENSG00000089123	TASP1	protein_coding
ENSG00000089127	ENSG00000089127.12	4947	ENSG00000089127	OAS1	protein_coding
ENSG00000089154	ENSG00000089154.10	9654	ENSG00000089154	GCN1	protein_coding
ENSG00000089157	ENSG00000089157.15	4001	ENSG00000089157	RPLP0	protein_coding
ENSG00000089159	ENSG00000089159.16	7460	ENSG00000089159	PXN	protein_coding
ENSG00000089163	ENSG00000089163.4	1222	ENSG00000089163	SIRT4	protein_coding
ENSG00000089169	ENSG00000089169.14	10369	ENSG00000089169	RPH3A	protein_coding
ENSG00000089177	ENSG00000089177.18	7721	ENSG00000089177	KIF16B	protein_coding
ENSG00000089195	ENSG00000089195.14	3776	ENSG00000089195	TRMT6	protein_coding
ENSG00000089199	ENSG00000089199.9	4535	ENSG00000089199	CHGB	protein_coding
ENSG00000089220	ENSG00000089220.4	1780	ENSG00000089220	PEBP1	protein_coding
ENSG00000089225	ENSG00000089225.19	4363	ENSG00000089225	TBX5	protein_coding
ENSG00000089234	ENSG00000089234.15	4686	ENSG00000089234	BRAP	protein_coding
ENSG00000089248	ENSG00000089248.6	3083	ENSG00000089248	ERP29	protein_coding
ENSG00000089250	ENSG00000089250.18	13113	ENSG00000089250	NOS1	protein_coding
ENSG00000089280	ENSG00000089280.18	10283	ENSG00000089280	FUS	protein_coding
ENSG00000089289	ENSG00000089289.15	1862	ENSG00000089289	IGBP1	protein_coding
ENSG00000089327	ENSG00000089327.14	2993	ENSG00000089327	FXYD5	protein_coding
ENSG00000089335	ENSG00000089335.20	5032	ENSG00000089335	ZNF302	protein_coding
ENSG00000089351	ENSG00000089351.14	5942	ENSG00000089351	GRAMD1A	protein_coding
ENSG00000089356	ENSG00000089356.18	3334	ENSG00000089356	FXYD3	protein_coding
ENSG00000089472	ENSG00000089472.16	7113	ENSG00000089472	HEPH	protein_coding
ENSG00000089486	ENSG00000089486.16	4268	ENSG00000089486	CDIP1	protein_coding
ENSG00000089505	ENSG00000089505.17	1465	ENSG00000089505	CMTM1	protein_coding
ENSG00000089558	ENSG00000089558.8	3924	ENSG00000089558	KCNH4	protein_coding
ENSG00000089597	ENSG00000089597.16	5027	ENSG00000089597	GANAB	protein_coding
ENSG00000089639	ENSG00000089639.10	3740	ENSG00000089639	GMIP	protein_coding
ENSG00000089682	ENSG00000089682.16	6101	ENSG00000089682	RBM41	protein_coding
ENSG00000089685	ENSG00000089685.14	3815	ENSG00000089685	BIRC5	protein_coding
ENSG00000089692	ENSG00000089692.8	3056	ENSG00000089692	LAG3	protein_coding
ENSG00000089693	ENSG00000089693.10	3781	ENSG00000089693	MLF2	protein_coding
ENSG00000089723	ENSG00000089723.9	4252	ENSG00000089723	OTUB2	protein_coding
ENSG00000089737	ENSG00000089737.16	8636	ENSG00000089737	DDX24	protein_coding
ENSG00000089775	ENSG00000089775.11	12229	ENSG00000089775	ZBTB25	protein_coding
ENSG00000089818	ENSG00000089818.17	8763	ENSG00000089818	NECAP1	protein_coding
ENSG00000089820	ENSG00000089820.15	5580	ENSG00000089820	ARHGAP4	protein_coding
ENSG00000089847	ENSG00000089847.12	4474	ENSG00000089847	ANKRD24	protein_coding
ENSG00000089876	ENSG00000089876.11	3948	ENSG00000089876	DHX32	protein_coding
ENSG00000089902	ENSG00000089902.9	6202	ENSG00000089902	RCOR1	protein_coding
ENSG00000089916	ENSG00000089916.17	21987	ENSG00000089916	GPATCH2L	protein_coding
ENSG00000090006	ENSG00000090006.17	8108	ENSG00000090006	LTBP4	protein_coding
ENSG00000090013	ENSG00000090013.9	1665	ENSG00000090013	BLVRB	protein_coding
ENSG00000090020	ENSG00000090020.10	5974	ENSG00000090020	SLC9A1	protein_coding
ENSG00000090054	ENSG00000090054.13	3658	ENSG00000090054	SPTLC1	protein_coding
ENSG00000090060	ENSG00000090060.17	12766	ENSG00000090060	PAPOLA	protein_coding
ENSG00000090061	ENSG00000090061.17	8220	ENSG00000090061	CCNK	protein_coding
ENSG00000090097	ENSG00000090097.21	3738	ENSG00000090097	PCBP4	protein_coding
ENSG00000090104	ENSG00000090104.11	4117	ENSG00000090104	RGS1	protein_coding
ENSG00000090238	ENSG00000090238.11	3181	ENSG00000090238	YPEL3	protein_coding
ENSG00000090263	ENSG00000090263.15	5262	ENSG00000090263	MRPS33	protein_coding
ENSG00000090266	ENSG00000090266.12	4447	ENSG00000090266	NDUFB2	protein_coding
ENSG00000090273	ENSG00000090273.13	2856	ENSG00000090273	NUDC	protein_coding
ENSG00000090316	ENSG00000090316.15	9857	ENSG00000090316	MAEA	protein_coding
ENSG00000090339	ENSG00000090339.8	3706	ENSG00000090339	ICAM1	protein_coding
ENSG00000090372	ENSG00000090372.14	7641	ENSG00000090372	STRN4	protein_coding
ENSG00000090376	ENSG00000090376.10	10004	ENSG00000090376	IRAK3	protein_coding
ENSG00000090382	ENSG00000090382.6	1764	ENSG00000090382	LYZ	protein_coding
ENSG00000090402	ENSG00000090402.7	6138	ENSG00000090402	SI	protein_coding
ENSG00000090432	ENSG00000090432.6	2438	ENSG00000090432	MUL1	protein_coding
ENSG00000090447	ENSG00000090447.11	7867	ENSG00000090447	TFAP4	protein_coding
ENSG00000090470	ENSG00000090470.14	3263	ENSG00000090470	PDCD7	protein_coding
ENSG00000090487	ENSG00000090487.10	3984	ENSG00000090487	SPG21	protein_coding
ENSG00000090512	ENSG00000090512.11	2024	ENSG00000090512	FETUB	protein_coding
ENSG00000090520	ENSG00000090520.11	5731	ENSG00000090520	DNAJB11	protein_coding
ENSG00000090530	ENSG00000090530.9	5605	ENSG00000090530	P3H2	protein_coding
ENSG00000090534	ENSG00000090534.17	1915	ENSG00000090534	THPO	protein_coding
ENSG00000090539	ENSG00000090539.15	6620	ENSG00000090539	CHRD	protein_coding
ENSG00000090554	ENSG00000090554.12	2846	ENSG00000090554	FLT3LG	protein_coding
ENSG00000090565	ENSG00000090565.15	6317	ENSG00000090565	RAB11FIP3	protein_coding
ENSG00000090581	ENSG00000090581.9	4102	ENSG00000090581	GNPTG	protein_coding
ENSG00000090612	ENSG00000090612.20	14095	ENSG00000090612	ZNF268	protein_coding
ENSG00000090615	ENSG00000090615.14	10549	ENSG00000090615	GOLGA3	protein_coding
ENSG00000090621	ENSG00000090621.13	6782	ENSG00000090621	PABPC4	protein_coding
ENSG00000090659	ENSG00000090659.17	4413	ENSG00000090659	CD209	protein_coding
ENSG00000090661	ENSG00000090661.11	4059	ENSG00000090661	CERS4	protein_coding
ENSG00000090674	ENSG00000090674.15	3956	ENSG00000090674	MCOLN1	protein_coding
ENSG00000090686	ENSG00000090686.15	9497	ENSG00000090686	USP48	protein_coding
ENSG00000090776	ENSG00000090776.5	3314	ENSG00000090776	EFNB1	protein_coding
ENSG00000090857	ENSG00000090857.13	10385	ENSG00000090857	PDPR	protein_coding
ENSG00000090861	ENSG00000090861.15	4498	ENSG00000090861	AARS	protein_coding
ENSG00000090863	ENSG00000090863.11	14111	ENSG00000090863	GLG1	protein_coding
ENSG00000090889	ENSG00000090889.11	4533	ENSG00000090889	KIF4A	protein_coding
ENSG00000090905	ENSG00000090905.18	12924	ENSG00000090905	TNRC6A	protein_coding
ENSG00000090924	ENSG00000090924.14	9200	ENSG00000090924	PLEKHG2	protein_coding
ENSG00000090932	ENSG00000090932.10	2618	ENSG00000090932	DLL3	protein_coding
ENSG00000090971	ENSG00000090971.4	2163	ENSG00000090971	NAT14	protein_coding
ENSG00000090975	ENSG00000090975.12	9161	ENSG00000090975	PITPNM2	protein_coding
ENSG00000090989	ENSG00000090989.17	5347	ENSG00000090989	EXOC1	protein_coding
ENSG00000091009	ENSG00000091009.7	6578	ENSG00000091009	RBM27	protein_coding
ENSG00000091010	ENSG00000091010.4	1182	ENSG00000091010	POU4F3	protein_coding
ENSG00000091039	ENSG00000091039.16	9198	ENSG00000091039	OSBPL8	protein_coding
ENSG00000091073	ENSG00000091073.19	5042	ENSG00000091073	DTX2	protein_coding
ENSG00000091106	ENSG00000091106.18	3624	ENSG00000091106	NLRC4	protein_coding
ENSG00000091127	ENSG00000091127.13	4421	ENSG00000091127	PUS7	protein_coding
ENSG00000091128	ENSG00000091128.12	7016	ENSG00000091128	LAMB4	protein_coding
ENSG00000091129	ENSG00000091129.19	8193	ENSG00000091129	NRCAM	protein_coding
ENSG00000091136	ENSG00000091136.13	8140	ENSG00000091136	LAMB1	protein_coding
ENSG00000091137	ENSG00000091137.11	5800	ENSG00000091137	SLC26A4	protein_coding
ENSG00000091138	ENSG00000091138.12	3382	ENSG00000091138	SLC26A3	protein_coding
ENSG00000091140	ENSG00000091140.13	5299	ENSG00000091140	DLD	protein_coding
ENSG00000091157	ENSG00000091157.13	15694	ENSG00000091157	WDR7	protein_coding
ENSG00000091164	ENSG00000091164.12	11298	ENSG00000091164	TXNL1	protein_coding
ENSG00000091181	ENSG00000091181.19	6600	ENSG00000091181	IL5RA	protein_coding
ENSG00000091262	ENSG00000091262.15	7569	ENSG00000091262	ABCC6	protein_coding
ENSG00000091317	ENSG00000091317.7	4413	ENSG00000091317	CMTM6	protein_coding
ENSG00000091409	ENSG00000091409.14	6533	ENSG00000091409	ITGA6	protein_coding
ENSG00000091428	ENSG00000091428.17	7129	ENSG00000091428	RAPGEF4	protein_coding
ENSG00000091436	ENSG00000091436.16	13799	ENSG00000091436	MAP3K20	protein_coding
ENSG00000091482	ENSG00000091482.5	1040	ENSG00000091482	SMPX	protein_coding
ENSG00000091483	ENSG00000091483.6	2142	ENSG00000091483	FH	protein_coding
ENSG00000091490	ENSG00000091490.10	7489	ENSG00000091490	SEL1L3	protein_coding
ENSG00000091513	ENSG00000091513.14	8565	ENSG00000091513	TF	protein_coding
ENSG00000091527	ENSG00000091527.15	4367	ENSG00000091527	CDV3	protein_coding
ENSG00000091536	ENSG00000091536.16	19123	ENSG00000091536	MYO15A	protein_coding
ENSG00000091542	ENSG00000091542.8	3190	ENSG00000091542	ALKBH5	protein_coding
ENSG00000091583	ENSG00000091583.10	1332	ENSG00000091583	APOH	protein_coding
ENSG00000091592	ENSG00000091592.15	12808	ENSG00000091592	NLRP1	protein_coding
ENSG00000091622	ENSG00000091622.15	10609	ENSG00000091622	PITPNM3	protein_coding
ENSG00000091640	ENSG00000091640.7	2831	ENSG00000091640	SPAG7	protein_coding
ENSG00000091651	ENSG00000091651.8	4309	ENSG00000091651	ORC6	protein_coding
ENSG00000091656	ENSG00000091656.15	15687	ENSG00000091656	ZFHX4	protein_coding
ENSG00000091664	ENSG00000091664.7	4219	ENSG00000091664	SLC17A6	protein_coding
ENSG00000091704	ENSG00000091704.9	2921	ENSG00000091704	CPA1	protein_coding
ENSG00000091732	ENSG00000091732.15	3011	ENSG00000091732	ZC3HC1	protein_coding
ENSG00000091831	ENSG00000091831.23	13854	ENSG00000091831	ESR1	protein_coding
ENSG00000091844	ENSG00000091844.7	7899	ENSG00000091844	RGS17	protein_coding
ENSG00000091879	ENSG00000091879.13	6775	ENSG00000091879	ANGPT2	protein_coding
ENSG00000091947	ENSG00000091947.9	3029	ENSG00000091947	TMEM101	protein_coding
ENSG00000091972	ENSG00000091972.18	2991	ENSG00000091972	CD200	protein_coding
ENSG00000091986	ENSG00000091986.15	13071	ENSG00000091986	CCDC80	protein_coding
ENSG00000092009	ENSG00000092009.10	937	ENSG00000092009	CMA1	protein_coding
ENSG00000092010	ENSG00000092010.14	1781	ENSG00000092010	PSME1	protein_coding
ENSG00000092020	ENSG00000092020.10	3863	ENSG00000092020	PPP2R3C	protein_coding
ENSG00000092036	ENSG00000092036.18	2539	ENSG00000092036	HAUS4	protein_coding
ENSG00000092051	ENSG00000092051.16	5307	ENSG00000092051	JPH4	protein_coding
ENSG00000092054	ENSG00000092054.12	6087	ENSG00000092054	MYH7	protein_coding
ENSG00000092067	ENSG00000092067.5	1554	ENSG00000092067	CEBPE	protein_coding
ENSG00000092068	ENSG00000092068.19	5991	ENSG00000092068	SLC7A8	protein_coding
ENSG00000092094	ENSG00000092094.10	5037	ENSG00000092094	OSGEP	protein_coding
ENSG00000092096	ENSG00000092096.16	4278	ENSG00000092096	SLC22A17	protein_coding
ENSG00000092098	ENSG00000092098.16	4982	ENSG00000092098	RNF31	protein_coding
ENSG00000092108	ENSG00000092108.20	6571	ENSG00000092108	SCFD1	protein_coding
ENSG00000092140	ENSG00000092140.14	9237	ENSG00000092140	G2E3	protein_coding
ENSG00000092148	ENSG00000092148.12	12557	ENSG00000092148	HECTD1	protein_coding
ENSG00000092199	ENSG00000092199.17	7309	ENSG00000092199	HNRNPC	protein_coding
ENSG00000092200	ENSG00000092200.12	5470	ENSG00000092200	RPGRIP1	protein_coding
ENSG00000092201	ENSG00000092201.9	7151	ENSG00000092201	SUPT16H	protein_coding
ENSG00000092203	ENSG00000092203.13	7091	ENSG00000092203	TOX4	protein_coding
ENSG00000092208	ENSG00000092208.16	2532	ENSG00000092208	GEMIN2	protein_coding
ENSG00000092295	ENSG00000092295.11	3735	ENSG00000092295	TGM1	protein_coding
ENSG00000092330	ENSG00000092330.15	2712	ENSG00000092330	TINF2	protein_coding
ENSG00000092345	ENSG00000092345.13	3631	ENSG00000092345	DAZL	protein_coding
ENSG00000092377	ENSG00000092377.13	2407	ENSG00000092377	TBL1Y	protein_coding
ENSG00000092421	ENSG00000092421.16	10956	ENSG00000092421	SEMA6A	protein_coding
ENSG00000092439	ENSG00000092439.13	12333	ENSG00000092439	TRPM7	protein_coding
ENSG00000092445	ENSG00000092445.11	10945	ENSG00000092445	TYRO3	protein_coding
ENSG00000092470	ENSG00000092470.11	4078	ENSG00000092470	WDR76	protein_coding
ENSG00000092529	ENSG00000092529.23	4995	ENSG00000092529	CAPN3	protein_coding
ENSG00000092531	ENSG00000092531.9	5900	ENSG00000092531	SNAP23	protein_coding
ENSG00000092607	ENSG00000092607.13	3806	ENSG00000092607	TBX15	protein_coding
ENSG00000092621	ENSG00000092621.12	9217	ENSG00000092621	PHGDH	protein_coding
ENSG00000092758	ENSG00000092758.15	4831	ENSG00000092758	COL9A3	protein_coding
ENSG00000092820	ENSG00000092820.17	3342	ENSG00000092820	EZR	protein_coding
ENSG00000092841	ENSG00000092841.18	4609	ENSG00000092841	MYL6	protein_coding
ENSG00000092847	ENSG00000092847.11	13886	ENSG00000092847	AGO1	protein_coding
ENSG00000092850	ENSG00000092850.11	1978	ENSG00000092850	TEKT2	protein_coding
ENSG00000092853	ENSG00000092853.13	5411	ENSG00000092853	CLSPN	protein_coding
ENSG00000092871	ENSG00000092871.16	8512	ENSG00000092871	RFFL	protein_coding
ENSG00000092929	ENSG00000092929.11	7752	ENSG00000092929	UNC13D	protein_coding
ENSG00000092931	ENSG00000092931.11	6587	ENSG00000092931	MFSD11	protein_coding
ENSG00000092964	ENSG00000092964.17	7305	ENSG00000092964	DPYSL2	protein_coding
ENSG00000092969	ENSG00000092969.11	5151	ENSG00000092969	TGFB2	protein_coding
ENSG00000092978	ENSG00000092978.10	8833	ENSG00000092978	GPATCH2	protein_coding
ENSG00000093000	ENSG00000093000.18	8318	ENSG00000093000	NUP50	protein_coding
ENSG00000093009	ENSG00000093009.9	2846	ENSG00000093009	CDC45	protein_coding
ENSG00000093010	ENSG00000093010.13	5195	ENSG00000093010	COMT	protein_coding
ENSG00000093072	ENSG00000093072.15	5800	ENSG00000093072	ADA2	protein_coding
ENSG00000093100	ENSG00000093100.13	4328	ENSG00000093100	AC016026.1	processed_transcript
ENSG00000093134	ENSG00000093134.14	3846	ENSG00000093134	VNN3	protein_coding
ENSG00000093144	ENSG00000093144.18	5678	ENSG00000093144	ECHDC1	protein_coding
ENSG00000093167	ENSG00000093167.17	10644	ENSG00000093167	LRRFIP2	protein_coding
[truncated: 54,717 more rows]
